# Supplementary material for: Association of atrial fibrillation and clinical outcomes in adults with chronic kidney disease: A propensity score-matched analysis
Source: PLoS One. 2020 Mar 18;15(3):e0230189. doi: 10.1371/journal.pone.0230189 (PMC7080277; doi:10.1371/journal.pone.0230189)
Supplement: S1 Table — (XLSX) [file pone.0230189.s001.xlsx]

## Sheet: Baseline characteristics
serial_number	Af	gender	age	smoke(1=yes,2=no)	drink(1=yes,0=no)	education_2	MI_h	HF_h	PAD_h	Stroke_h	Hypertension_h	DM_h	SBP	DBP	waist	HDL	LDL	TG	TC	CRP	u_pro2	GFR
1	0	1	45.2704	1	1	2	0	0	0	0	1	1	130	90	88	2	2	1.22	3.98	1	0	59.4218
2	0	1	45.076	1	1	2	0	0	0	0	2	2	135	91	100	2	2.4	1.14	3.99	5.6	1	53.2608
3	0	1	53.1472	1	1	1	1	0	0	0	1	1	130	80	80	2	2	10.74	6.05	1.4	0	44.034
4	0	1	57.9986	0	0	1	0	0	0	0	2	1	183.333	100	115	2	2.7	0.85	4.06	3.2	1	71.1671
5	0	1	46.0643	1	0	2	0	0	0	0	1	1	121.667	81.3333	91	2	2.98	0.8	4.63	1	0	58.581
6	0	1	45.0623	1	0	2	0	0	0	0	1	1	135.667	87	88	2	3	0.89	5.4	1	0	57.3927
7	0	1	46.0397	0	1	2	0	0	1	0	1	1	138.333	89.6667	97	2	2	4.38	5.05		0	59.9118
8	0	2	56.8131	0	0	1	0	0	0	0	2	2	160	78	83	2	3.87	1.57	6.92	2.5		113.43
9	0	2	52.6105	0	0	1	0	0	0	0	1	1	147.333	90	85	2	2.25	2.41	4.28	2.2	0	54.3885
10	0	2	51.655	0	0	1	0	0	0	0	1	2	122.667	71.3333	85	2	2	3.24	4.27	5.9	0	48.378
11	0	2	50.5927	0	0	2	0	0	0	0	1	1	120	80	84	2	3.63	1.18	5.22	1.1	0	49.267
12	0	1	55.0363	1	0	1	1	0	0	0	2	1	138.333	84	88	2	2	1.34	3.32		0	52.7164
13	0	1	52.3696	1	1	1	0	0	0	0	1	1	183.333	105.333	85	2	3.66	0.99	5.71	1	1	47.6422
14	0	1	53.6564	1	0	1	0	0	0	0	1	1	143.333	96.6667	105	2	3.04	2.51	5.07	6.2	0	44.5803
15	0	1	59.2252	1	1	1	0	0	0	0	1	1	120	80	79	2	5.53	1.2	8.08	1	0	51.8602
16	0	2	52.0794	0	0	1	0	0	0	0	1	1	116	73.6667	75	2	3.81	0.37	5.48	1	0	54.27
17	0	1	50.0726	1	1	1	0	0	0	0	1	1	138	89.6667	80	2	2.59	9.73	3.64	1	0	55.9324
18	0	1	50.0726	1	1	1	0	0	0	0	1	1	122.667	81.6667		2	2.54	0.6	4.06	6.8	1	92.4984
19	0	1	60.0602	0	0	1	1	0	0	0	1	1	143	89.6667	102	2	2.4	1.23	4.22	17.1	1	96.2908
20	0	1	67.0253	0	0	1	0	0	0	0	1	1	134.667	82.3333	101	2	3.1	1.75	5.56	13.6	1	80.6084
21	0	1	58.0123	0	0	1	0	0	0	0	1	1	111.333	72.6667	85	2	3.17	0.65	4.88		1	88.4949
22	0	2	52.4627	0	0	2	0	0	0	0	1	1	133.333	80	91	2	2.3	2.48	4.47	2.9	1	64.2012
23	1	1	60.6735	0	1	1	0	0	0	0	2	1	133.333	96.6667	105	2	3.79	0.75	5.5	3.7	1	85.0063
24	0	2	47.9343	0	0	1	0	0	0	0	2	1	113.333	80	95	2	2.54	2.2	4.77	1	0	47.1265
25	0	2	49.7851	0	0	1	0	0	0	0	1	1	120	80	92	2	3.31	1.32	5.06	3.1	0	53.5681
26	0	1	54.4723	1	0	1	0	0	0	0	2	1	203.333	130	105	2	2	2.58	4.39	5.2	1	69.5735
27	0	1	47.102	0	0	1	0	0	0	0	1	1	156	104.333	103	2	3.3	6.51	8.19		1	82.2669
28	0	1	56.2957	0	0	2	0	0	0	0	1	1	139.667	100.667	89	2	2.24	1.05	4.55	1.5	1	99.6711
29	0	1	59.8357	0	0	1	0	0	0	0	1	1	110.667	81.3333	87	2	2.35	8.02	4.87	5.8	1	67.001
30	0	1	46.8227	1	1	2	0	0	0	0	1	1	118.333	75.6667	99	2	3.63	1.14	5.87	1.5	1	114.832
31	0	1	51.2279	0	1	1	0	0	0	0	1	1	170	106.333	108	2	3.8	2.28	5.97	4.9	1	98.6258
32	0	1	55.7262	1	0	1	0	0	0	0	1	1	116.667	87.3333	80	2	3.12	8.19	7.86	1.8	0	40.9667
33	0	1	50.3107	0	1	2	0	0	1	0	2	1	156	101.333	85	2	2.34	5.81	6.6	1.1	1	66.2121
34	0	2	51.989	0	0	1	0	0	0	0	1	1	103.333	60	81	2	2	2.79	4.05	1.1	0	57.3335
35	0	1	46.7625	0			0	0	0	0			125.333	88	93	2.01	4.49	2.09	7.45	1	1	108.557
36	0	1	47.7755	0			0	0	0	0			134.333	85.3333	80	2	2.73	1.04	4.6	1	1	113.202
37	0	2	50.5626	0	0	1	0	0	0	0	2	1	160	100	82	2	2.83	0.78	4.41	2.3	0	55.8377
38	0	2	50.6886	0	0	2	0	0	0	0	1	1	116.667	70	78	2	2.55	0.93	3.83	1.1	0	45.7543
39	0	1	55.1321	1	1	1	0	0	0	0	1	1	153.333	80	74	2	2.74	3.33	5.22	1	0	57.6682
40	0	1	55.4853	1	1	1	0	0	0	0	2	1	163.333	116.667	81	2	4.85	0.81	6.62	1	1	74.2257
41	0	2	49.577	0	0	1	0	0	0	0	1	1	116.667	80	85	2	3.44	0.78	5.28	1	0	46.5858
42	0	1	58.4641	1	0	1	0	0	0	0	2	1	143.333	83.3333	104	2	2.59	1.1	5.01	2.6	0	55.2286
43	0	1	56.3368	1	1	1	0	0	0	0	1	1	166.667	90	92	2	2.55	3.02	5.06	2.7	0	52.4314
44	0	2	52.4819	0	0	2	0	0	0	0	2	1	148.667	110	86	2	2	1.5	3.38	1.9	0	50.8028
45	0	1	57.1554	0	0	1	0	0	0	0	1	1	110	70	88	2	3.42	0.68	4.74	1.7	0	53.1172
46	0	2	49.3744	0	0	1	0	0	1	0	1	1	160	103.333	75	2	3.2	3.67	6.04	2	0	52.5112
47	0	1	56.6982	1	1	1	0	0	0	0	1	1	160	100	81	2	2.99	0.77	4.81	1	0	56.4726
48	0	1	56.2081	1	1	1	0	0	0	0	1	1	136.667	90	82	2	2.56	6.56	6.68	2.3	0	56.6673
49	0	1	56.9747	1	0	1	0	0	0	0	1	1	123.333	80	76	2	2	1.25	3.22	3.2	0	58.681
50	0	1	57.7467	0	0	1	0	0	0	0	1	1	116.667	80	76	2	2	6.62	4.37	1	0	30.6537
51	0	2	50.8939	0	0	2	0	0	0	0	1	1	112	73.3333	74	2	2	0.84	3.93	1.6	0	54.4028
52	0	2	49.2101	0	0	1	0	0	0	0	2	1	136.667	80	102	2	2.09	2.36	4.23	1	0	45.3097
53	0	2	48.5941	0	0	1	0	0	0	0	1	1	133.333	80	78	2	3.17	1.23	4.9	1.1	0	56.6152
54	0	1	61.3087	0	0	1	0	0	0	0	2	2	140.667	91.3333	98	2	3.36	2.91	4.99	4.1	0	53.6086
55	0	1	56.011	1	1	1	0	0	0	0	1	1	130	90	84	2	2.22	2.4	4.41	4.8	0	59.6906
56	0	1	57.5305	0	0	1	0	0	0	0	1	2	156.667	100	97	2	2	5.76	5.2	1.3	0	51.0427
57	0	1	59.6824	0	0	2	0	0	1	0	2	1	170.667	110.667	96	2	3.21	1.31	6.82	1.6	1	78.8245
58	0	1	53.9439	0	1	1	0	0	0	0	1	1	136.667	83.3333	88	2	2	4.39	4.82	1	0	49.6061
59	0	1	53.9411	1	1	1	0	0	0	0	1	1	125	75	80	2	3.27	1.3	4.87	1.1	1	92.1284
60	0	1	52.6324	1	1	1	0	0	0	0	1	1	120	90	104.1	2	2.75	1.61	5.22	1	1	103.297
61	0	1	59.5209	0	0	1	0	0	0	0	1	1	155.333	83	84	2	3.35	0.78	4.79	1	1	71.4453
62	0	1	53.7029	0	1	1	0	0	0	0	1	1	173.333	100	100	2	2	6.31	5.32	1	0	54.4211
63	0	1	61.7687	0	0	1	0	0	0	0	1	1	147	75	75	2	3.71	0.72	5.71	4.8	1	66.3287
64	0	2	51.0609	0	0	1	0	0	0	0	1	1	134	63.3333	68	2	2.64	0.69	4.34	1.1	0	59.1652
65	0	2	51.5921	0	0	1	0	0	0	0	1	1	118	73.3333	70	2	2.72	2.16	4.65	1	0	52.2898
66	0	2	51.7919	0	0	1	0	0	0	0	1	1	112.667	68.6667	81	2	2	1.16	3	2.2	0	51.0496
67	0	1	56.4764	1	0	1	0	0	0	0	1	1	126	80	99	2	2.71	4.43	5.28	1.3	0	56.5606
68	0	1	58.7187	1	1		0	0	0	0	1	2	130.667	81.3333	96	2	3.56	2.99	5.88	2.4	0	59.7997
69	0	2	52.6379	0	0	1	0	0	0	0	1	1	103.333	61.3333	81	2	2.05	0.61	3.74	1.2	0	53.7404
70	0	2	49.8919	0	0	1	0	0	0	0	1	1	120	80	88	2	4.47	1.17	6.18	1.8	0	59.653
71	0	1	55.2334	1	1	1	0	0	0	0	1	2	160	80	99	2	2.92	2.07	7.56	3.1	1	83.5416
72	0	2	52.2026	0	0	1	0	0	0	0	1	1	120	70	78	2	2.48	0.97	4.99	1	1	109.25
73	0	1	53.6454	0	0	1	0	0	0	0	1	1	153.333	100	90	2	2.55	3.62	5.17	1.2		98.0434
74	0	2	51.7837	0	0	1	0	0	0	0	2	1	120	80	92	2	2.57	1.34	4.54	3.4	0	49.9325
75	0	1	53.6016	1	1	1	0	0	0	0	1	1	120	80	93	2	2	5.58	4.95	5.3	1	80.1304
76	0	2	51.8193	0	0	2	0	0	0	0	1	1	116	72.6667	78	2	2	1.88	3.31	1	0	49.3768
77	0	1	52.0164	1	1	1	0	0	0	0	1	1	123.333	80	82	2	2.99	1.85	4.7	1	0	58.3607
78	0	1	55.8494	0	1	1	0	0	0	0	1	1	185.333	123.333	83	2	2	1.01	3.42	1.6	1	68.9037
79	0	2	51.2471	0	1	2	0	0	0	0	1	1	124.667	78	83	2	2.39	2.85	5.32	1	0	42.9437
80	0	2	52.616	0	0	1	0	0	0	0	2	1	153.333	103.333	78	2	2.55	1.88	4.4	3.2	0	50.1925
81	0	1	57.7769	1	1	1	0	0	1	0	1	1	136.667	90	104	2	3.51	1.46	5.15	3.5	0	47.8686
82	0	1	46.0534	1	0	1	0	0	0	0	1	1	120	83.3333	90	2	3.59	2.05	5.82	4.9	0	33.0789
83	0	1	55.4743	0	1	1	0	0	0	0	2	2	174	105.333	89	2	2	8.7	5.18	3.6	0	42.3148
84	0	1	48.4517	1	1	1	1	0	0	0	1	1	120	80	90	2	2.71	1.29	4.05	2.5	0	30.1638
85	0	1	49.3525	1	0	1	0	0	0	0	2	1	156.667	90	101	2	2.84	1.48	4.74	6.7	1	71.2916
86	0	1	54.3381	0	0	1	0	0	0	0	1	1	110.667	81.3333	98	2	2	1.04	3.54	3.3	1	108.851
87	0	1	53.3634	1	0	1	0	0	0	0	1	2	130	69.3333	86	2	3.27	1.47	4.72	1	1	57.811
88	0	1	52.2026	0	0	1	0	0	0	0	1	1	125.333	76.6667	75	2	3.67	1.06	5.38	1	0	54.9977
89	0	1	56.0383	0	0	1	0	0	0	0	2	1	145.333	90	94	2	3.05	1.56	4.6	1.3	0	58.4687
90	0	1	48.7365	1	0	1	0	0	0	0	2	1	140	100	85	2	2.09	1.64	3.67	1	0	48.4665
91	0	1	52.7255	1	0	1	0	0	0	0	2	2	130	100	93	2.13	2	9.14	5.57	70	1	86.1959
92	0	2	47.655	0	0	1	0	0	0	0	1	1	112.667	73.3333	81	2	3.16	1.23	4.97	2.6	0	56.3151
93	0	1	55.4415	1	0	1	0	0	0	0	2	1	150	80	111	2	3.16	1.92	5.01	1.2	1	48.2405
94	0	1	52.7666	1	1	2	0	0	0	0	1	1	116	80	93	2	2.97	1.97	4.71		0	51.8288
95	0	1	52.2847	1	1	1	0	0	0	0	1	1	140	90	92	2	2.97	5.46	5.77	1.17	1	103.55
96	0	1	56.5448	1	1	1	0	0	0	0	1	2	133.333	83.3333	78	2	2	5.4	4.59	1	0	44.3948
97	0	1	54.3682	1	1	1	0	0	0	0	2	1	136.667	100	94	2.19	2	0.88	4.73	24.2	1	102.046
98	0	1	55.3374	0	1	2	0	0	0	0	1	1	103.333	70	90	2	2	4.07	4.6	3.8	0	57.5851
99	0	1	52.2738	0	0	1	0	0	0	0	2	2	147.333	86.6667	82	2	4.39	3.09	7.13	1	0	58.2553
100	0	1	55.2334	0	1	1	0	0	0	0	1	1			94	2	3.01	0.85	5.35	3.5		106.697
101	0	1	57.0459	1	1	1	0	0	0	0	2	1	136.667	96.6667	100	2	2.37	1.01	4.32	2.3	0	57.4719
102	0	1	56.0055	0	0	1	0	0	0	0	1	1	113.333	83.3333	75	2	2	3.25	4.58	1.4	0	55.1056
103	0	1	52.9856	0	0	2	0	0	0	0	1	1	115.333	80	85	2	4.54	2.96	6.85	3.6	0	56.8363
104	0	1	54.0999	1	0	1	0	0	0	0	2	1	153.333	90	94	2	2.76	2.11	4.8	1.1	0	49.9894
105	0	1	51.217	0	0	2	0	0	0	0	1	1	121.333	90	90	2	4.7	1.26	6.32	1.5		63.7045
106	0	1	51.2307	1	1	1	0	0	0	0	2	1	160	96.6667	85	2	2	3.15	4.94	4.9	0	59.2705
107	0	1	52.2574	1	1	1	0	0	0	0	1	1	109.333	60.6667	80	2	2.02	0.7	3.64	1	0	53.4581
108	0	1	60.0055	1		1	0	0	0	0			137.333	88.3333	80	2	3.39	1.59	5.75	1.1		94.7792
109	0	1	57.2375	0	0	1	0	0	0	0	1	1	110.667	70.6667	82	2	3.2	2	4.46	1.8	1	98.8417
110	0	1	48.4873	1	0	1	0	0	0	0	1	1	110	70	90	2	3.39	0.65	6.24	1	0	59.8255
111	0	1	49.4292	1	1	1	0	0	0	0	1	1	216.667	126.667	93	2	2	1.34	3.73	1.3	1	74.6789
112	0	1	54.2533	0	0		0	0	0	0	1	2	150.667	81.3333	104	2	2.32	1.18	3.99	2.1	1	92.8762
113	0	1	52.167	0	1	1	0	0	0	0	2	1	143.333	90	87	2	2.76	1.47	4.55	1.1	1	67.5555
114	0	1	56.167	1	1	1	0	0	0	0	2	1	119.333	64	82	2	4.18	0.98	6.11	8.9	1	100.764
115	0	1	58.6721	1	1	1	0	0	0	0	2	1	166.667	90	89	2	2.86	2.2	4.96	1.53	1	99.6023
116	0	1	50.883	1	1	1	0	0	0	0	1	2	130.667	81.3333	89	2	2	2.2	4.25	1.4	1	99.4358
117	0	1	46.6804	1	0		0	0	0	0	1	1	110.667	81.3333	70	2	3.06	1.16	4.96	3.1	1	84.1226
118	0	1	52.2327	0	0	1	0	0	0	0	1	1	143.333	80	94	2	4.16	1.83	6.04	1.5	0	56.5855
119	0	1	50.7707	0	0	1	0	0	0	0	2	2	113.333	70	93	2	2.58	1.93	4.75	1.9	0	39.1415
120	0	1	51.3265	0	1	2	0	0	0	0	1	1	140	96.6667	86	3.9	2.18	10.84	5.94	1.3	0	46.4288
121	0	1	56.3012	1		2	0	0	0	0			119	77.6667	80							70.9167
122	0	1	46.7379	0	0	2	0	0	0	0	1	1	130	90	93	2	4.48	1.07	5.6	4.09	1	107.03
123	0	1	52.0657	1	1	2	0	0	0	0	1	1	140	90	96	2	2.77	1.04	4.64	1	1	66.8545
124	0	1	51.8138	0	0	1	0	0	0	0	1	1	136.667	90	101	2	2.36	1.46	4.69	1	0	57.3061
125	0	1	54.0424	1	1	1	0	0	0	0	1	2	146.667	78.6667	97	2	2.75	4.92	4.65	5.3	1	59.2942
126	0	1	46.0835	1	1	1	0	0	0	0	2	1	130	86.6667	80	2		7.02	5.17	1.6	1	87.8921
127	0	1	46.5106	0	1	2	0	0	0	0	1	1	130	86.6667	97	2	2	4.28	4.82	2.1	1	54.6499
128	0	1	56.4819	1	1		1	0	0	0	1	1	120.667	81.3333	96	2	2.33	1.51	5.16	1.4	1	82.8121
129	0	2	45.8754	0	0	1	0	0	0	0	1	2	136.667	86.6667	84	2	2	2.39	4.91	3	0	50.9269
130	0	1	53.4565	1	1	1	0	0	0	0	1	1	120.667	90.6667	80	2	4.35	1.31	6.24	2.8		100.92
131	0	1	49.5113	1	1	1	1	0	0	0	2	1	180.667	121.333	100	2	3.02	2.28	5.1	5.4	1	78.3727
132	0	1	49.5086	0	1	1	0	0	0	0	1	1	146	96.6667	83	2	3.46	1.88	5.65	1	1	85.8027
133	0	1	45.6756	1	0	2	0	0	0	0	1	1	120	80	110	2	4.76	4.64	7.83	1.4	0	58.1266
134	0	1	53.2074	1	0	1	0	0	0	0	1	1	110	80	80	2	2.67	0.79	4.94	1.2	1	89.5836
135	0	1	63.3676	0		1	0	0	0	0			181.333	84.3333	119	2	3.72	1.12	7.4	1	1	85.3513
136	0	1	51.1321	0	0	1	0	0	0	0	2	1	250	166.667	97	2	2.51	2.35	4.64	1.7	1	61.1395
137	0	1	60.4654	0	0	1	0	0	0	0	2	1	150.667	101.333	116	2	2.96	2.06	4.38	3.8	1	22.9905
138	0	1	53.7659	1	0	1	0	0	0	0	2	1	140	96.6667	72	2	3.35	2.02	5.38	6.1	0	44.9053
139	0	1	52.3066	1	0	2	0	0	0	0	1	1	134	90	93	2	4.21	0.81	6.33	1		104.793
140	0	2	53.525	0	0	1	1	0	1	0	1	1	110	60	73	2	3.72	0.61	6	1	0	45.3116
141	0	2	52.3285	0	0	2	0	0	0	0	1	1	120	80	86	2	2	0.51	3.7	1	0	52.02
142	0	1	58.6256	0	0	2	0	0	0	0	2	1	136.667	80	108	2	3.43	1.48	5.29	1.8	0	41.7115
143	0	1	52.1533	1	1	2	0	0	0	0	2	1	146.667	93.3333	103	2	2.73	0.98	4.56	1.2	0	56.0743
144	0	1	57.4921	0	1	1	0	0	0	0	2	1	160	90	84	2	3.14	1.68	5.2	1	0	53.4965
145	0	2	46.9624	0	0	1	0	0	0	0	1	1	100	70	76	2	2.9	0.89	4.4	1.6	0	56.5898
146	0	2	47.206	0	0	2	0	0	0	0	1	1	110	80	87	2	2.03	0.88	3.85	1	0	48.3574
147	0	1	52.219	0	1	2	0	0	0	0	1	1	130	90	97	2	2.32	4.62	5.49	2	1	52.5018
148	0	1	54.423	1	1	2	0	0	0	0	1	1	110	80	86	2	2.97	0.63	4.68	1	1	88.8219
149	0	2	46.9213	0	0	1	0	0	0	0	1	1	120	80	87	2	2	0.93	3.54	1	0	51.1053
150	0	1	56.7283	0	0	1	0	0	0	0	1	1	130	80	89	2	2.73	1.61	4.23	1	0	54.8265
151	0	1	53.3196	1	1	1	0	0	0	0	1	1	113.333	70	89	2	2.7	0.74	3.9	1	0	56.1551
152	0	1	51.5674	0	1	1	0	0	0	0	1	1	120	70	95	2	2.65	6.89	6.52	1	0	46.3503
153	0	1	58.8036	1	0	1	0	0	0	0	2	2	150	80	93	2	2.59	2.93	5.04	3.5	0	55.6435
154	0	2	46.7132	0	0	2	0	0	0	0	1	1	140	90	97	2	3.34	2.27	5.85	2.4	0	51.7431
155	0	2	53.3525	0	0	2	0	0	0	0	2	1	130	80	82	2	4.23	1.08	6.07	1	0	47.298
156	0	1	54.2971	1	1	2	0	0	0	0	1	2	110	80	80	2	3.49	1.46	5.57	1	0	49.4832
157	0	2	54.5927	0	0	1	0	0	0	0	2	1	110	80	92	2	2.26	1.14	4.12	2.6	0	52.3919
158	0	2	55.655	0	0	1	0	0	0	0	2	1	120	80	84	2	3.44	2.64	5.97	1.6	0	50.2449
159	0	1	53.9083	1	0	1	0	0	0	0	1	1	120	90	90	2	3.68	2.61	5.87	1.5	0	59.9587
160	0	1	55.9288	1	1	1	0	0	0	0	1	1	130	70	93	2.2	3.6	0.79	6.16	1	0	59.7251
161	0	1	56.0739	1	1	1	0	0	0	0	1	1	130	90	84	2	2	7.27	6.19	1	0	53.021
162	0	1	49.6454	1	1	1	0	0	0	0	1	1	120	80	115	2	2.91	4.77	6.15	1.1	0	59.9342
163	0	2	46.4285	0	0	2	0	0	0	0	1	1	120	70	87	2	2.53	2.29	4.68	2.3	0	57.4831
164	0	1	48.8049	1	1	2	0	0	0	0	2	1	120	90	83	2	3.28	4.49	6.63	1	1	64.1126
165	0	1	46.4038	0	1	2	0	0	0	0	2	1	130	90	78	2	3.07	1.01	4.74	1	0	44.072
166	0	1	57.8864	1	1	1	0	0	0	0	1	1	120	80	88	2	2.86	1.26	5	1	0	47.0127
167	0	1	52.386	1	1	1	0	0	0	0	1	1	130	90	83	2	3.66	0.84	5.79	1	0	48.449
168	0	1	53.4894	1	1	1	0	0	0	0	1	1	110	70	80	2	2.38	0.78	4.04	1	1	40.9951
169	0	1	59.3593	1	1	2	0	0	0	0	1	1	130	90	87	2	2	0.9	3.86	2.3	0	45.7432
170	0	1	55.666	1	1	1	0	0	0	0	1	1	140	80	80	2	2.18	1.32	4.26	1	1	81.0801
171	0	1	51.0089	0	1	1	0	0	0	0	1	1	120	80	77	2.1	2.35	9.48	5.53	1	0	44.004
172	0	1	53.8316	1	1	1	0	0	0	0	1	1	120	80	80	2	2.33	0.75	4.55	1	0	52.8702
173	0	2	46.8145	0	0	2	0	0	0	0	1	1	100	70	77	2	2.88	0.65	4.67	1	0	52.8661
174	0	1	56.5804	0	1	2	0	0	0	0	1	2	110	80	92	2	3.39	2.26	5.33	1	0	55.419
175	0	1	58.3217	0	0	1	0	0	0	0	2	1	170.667	110.667	78	2	2.11	0.87	4.17	1.5	1	33.5314
176	0	1	59.2854	1	0	2	0	0	0	0	2	1	143.333	100	83	2.03	4.63	0.97	7.1	1.9	1	69.6833
177	0	2	46.423	0	0	2	0	0	0	0	1	1	120	70	72	2	2	0.9	3.66	1	0	50.1891
178	0	1	50.0068	1	1	1	0	0	0	0	1	1	130	90	74	2	4.38	1.7	6.85	1	0	50.1177
179	0	2	46.9432	0	0	1	0	0	0	0	1	1	140	83.3333	73	2.19	2.56	0.86	5.14	1	0	57.2756
180	0	2	47.1458	0	0	1	0	0	0	0	2	1	150	90	116	2	4.92	1.87	7.15	1	0	53.3398
181	0	2	46.7598	0	0	1	0	0	0	0	1	1	120	80	105	2	2	1.88	3.81	1.4	0	54.7187
182	0	1	56.5366	1	0	1	0	0	0	0	1	1	110	70	75	2	3.79	1.85	5.74	1	1	49.141
183	0	2	48.5038	0	1	2	0	0	0	0	1	1	120	70	85	2	3.37	0.55	5.36	1	0	53.4366
184	0	2	50.9432	0	0	2	0	0	0	0	1	1	123.333	80	85	2	3.24	0.94	4.89	9.3	0	55.6886
185	0	1	58.2341	1	0	1	0	0	0	0	1	1	120	80	70	2	3.05	1.21	4.77	1	1	70.1999
186	0	1	55.7728	1	1	2	0	0	0	0	2	1	130	80	92	2	3.15	3.18	5.79	1	0	50.7458
187	0	1	53.9274	0	0	1	0	0	0	0	1	1	106.667	84	74.1	2.37	2.8	1.09	5.43	1	1	106.262
188	0	1	52.2628	1	1	1	0	0	0	0	2	1	180	136.667	75	2	2.68	1.1	4.84	1	0	52.0125
189	0	1	49.9357	0	1	1	0	0	0	0	1	1	130	80	86	2	3.3	1.01	5.29	3.9	0	33.8006
190	0	1	59.718	1	1	2	0	0	0	0	1	1	110	80	79	2	3.39	1.32	5.1	1	0	52.6666
191	0	1	53.9658	0	1	2	0	0	0	0	1	1	110	70	83	2	3.73	1.79	5.9	2	1	47.5096
192	0	2	45.306	0	0	2	0	0	0	0	1	1	110	70	80	2	3.69	1.03	5.96	1	0	47.0391
193	0	1	50.6831	1	1	1	0	0	0	0	1	1	153.333	90	85	2.12	3.2	10.69	6.38	3.2	1	44.1048
194	0	1	54.4641	1	0	1	0	0	0	0	1	2	160	96	107	2	2.44	1.31	4.39	1.3	1	102.591
195	0	2	46.1821	0	0	1	1	0	0	0	1	1	136.667	90	82	2	2.14	1.43	4.22	1	0	50.8173
196	0	1	50.204	1	1	1	0	0	0	0	2	2	130	90	94	2	4.43	4.5	7.46	1	1	37.6929
197	0	1	46.1766	1	1	2	0	0	0	0	1	1	130	80	106	2	4.78	2.68	7.54	1	0	51.9326
198	0	1	57.1362	0	1	1	1	0	0	0	2	1	140	100	95	2	3.2	1.29	5.01	1	1	94.6655
199	0	1	50.6886	0	0	1	0	0	0	0	2	1	140	90	99	2	2.91	1.8	4.88	4.7	1	60.0966
200	0	1	53.3251	0	1	1	0	0	0	0	2	1	140	90	85	2	3.87	1.31	6.25	1	0	43.2938
201	0	1	57.7796	0	1	2	0	0	0	0	1	1	120	80	85	2	3.01	2.47	5.18	1	0	35.2572
202	0	1	53.7714	1	1	1	0	0	0	0	1	1	140	90	83	2	2.82	2.66	5.69	1	0	51.4642
203	0	1	56.4517	1	1	1	0	0	0	0	1	1	150	100	91	2	3.18	0.76	4.9	1	0	38.9841
204	0	1	45.8973	1	1	1	0	0	0	0	1	1	130	90	74	2	3.09	0.94	4.63	1	0	59.7379
205	0	2	46.7652	0	0	2	0	0	0	0	2	1	130	80	80	2	5.19	2.68	7.28	6.3	0	51.1613
206	0	1	52.7858	1	1	1	0	0	0	0	1	1	143.333	90	102	2	5.55	1.77	8	1	1	51.8218
207	0	1	49.2676	0	0	1	0	0	0	0	2	1	180	100	90	2	3.53	0.88	5.45	1	0	44.8955
208	0	1	50.8391	1	1	2	0	0	0	0	1	1	100	60	104	2	3.23	0.82	5.01	1	1	64.5578
209	0	1	52.1259	1	0	1	0	0	0	0	2	1	150	100	108	2	2.33	7.27	5.48	1	0	41.7006
210	0	1	51.6988	0	0	1	0	0	0	0	1	1	120	80	100	2	2.68	3.68	6.28	1	0	50.8397
211	0	1	49.8809	1	1	2	0	0	0	0	1	1	110	70	99	2	3.34	4.91	6.74	1	0	37.0186
212	0	1	52.6516	1	1	2	0	0	0	0	1	1	130	80	87	2	2.48	0.67	4.11	1	0	56.4193
213	0	1	57.7385	0	1	1	0	0	0	0	1	1	120	80	73	2	3.48	0.64	5.37	1	1	57.7745
214	0	1	54.8008	1	1	2	0	0	0	0	1	1	140	90	90	2	2.9	2.18	5.84	1	0	54.5175
215	0	1	57.5031	1	0	1	0	0	0	0	2	1	153.333	96.6667	95	2	3.52	1.72	5.76	1	1	47.9608
216	0	1	53.8973	0	0	2	0	0	0	0	1	1	140	80	96	2	2.17	0.6	3.66	1	1	66.7393
217	0	1	60.1123	0	1	2	0	0	0	0	2	1	172.333	75	89	2	3.38	1.12	5.44	4.5	1	79.7509
218	0	1	58.2478	0	0	1	0	0	1	0	1	1	143	97.6667	90	2	4.04	1.23	6.27	1.1	0	36.8519
219	0	1	56.2519	0	0	1	0	0	0	0	1	1	110	80	75	2	3.18	0.91	5.48	1	1	73.8271
220	0	1	56.7639	0	0	1	0	0	0	0	1	1	150	80	84	2	3.18	11.68	7.21	1	0	35.9953
221	0	1	56.3888	1	1	1	0	0	0	0	1	1	150.667	85.3333	96	2	2.53	1.15	4.39	2.1	0	53.1029
222	0	1	56.1643	0	0	1	0	0	0	0	1	1	168.333	89.6667	109	2	2	2.66	3.66	7.47	1	59.6264
223	0	1	55.5264	1	1	2	0	0	0	0	1	1	177.667	92	100	2	3.75	1.05	5.96	1.5	1	94.5528
224	0	1	58.9843	0	0	1	0	0	0	0	1	1	197.333	112	117	2	2.79	2.81	5.59	4.6	1	82.4883
225	0	1	54.5572	0	0	1	0	0	0	0	1	1	138.333	90	85	2	8.2	2.21	10	8.3	1	92.1345
226	0	1	54.7406	0	0	1	0	0	1	0	1	1	165.667	99	100	2	2.84	2.93	5.52	4.8	1	71.9439
227	0	1	49.7029	0	0	1	0	0	0	0	2	2	161.333	98	92	2	4.06	1.75	5.28	70	1	29.2409
228	0	1	50.5051	0	0	1	0	0	0	0	1	1	185.667	110	90	2	3.6	1.25	5.73	1	0	58.9835
229	0	1	50.1574	0	0	1	0	0	0	0	1	1	159.333	97.3333	96	2	3.22	2.52	6.12	1.1	1	85.4125
230	0	1	46.0205	1	0	1	0	0	0	0	1	1	110	80	81	2	2.58	0.58	4.79	1.34	1	115.4
231	0	1	48.5969	1	0	1	0	0	0	0	2	2	156.667	96.6667	91						1	74.7977
232	0	1	54.2423	1	0	1	0	0	0	0	2	1	191.333	105	78	2	4.41	0.62	6.01	1	0	44.6833
233	0	1	54.4257	1	0	1	0	0	0	0	2	2	137.333	82.6667	96	2	3.35	1.75	5.58	1.8	1	61.308
234	0	1	57.1828	1	0	1	0	0	0	0	2	1	194.667	135.667	100	2	2.62	0.95	4.48	3.7	1	83.6538
235	0	1	52.7118	0	0	1	0	0	0	0	1	1	159.667	88.6667	71	2	3.71	0.96	5.24	9.9	0	56.8902
236	0	1	51.1786	1	0	1	0	0	0	0	1	1	181	88	89	2	2.95	3.48	6.22	1.2	0	53.3229
237	0	1	50.037	0	0	1	0	0	0	0	2	1	160	99.3333	102	2	2.6	1.36	4.91	5.2	1	109.926
238	0	1	55.8549	1	1	1	0	0	0	0	1	1	134.333	87.6667	70	2	2.37	1.19	4.29	2.6	0	42.2018
239	0	1	59.7207	0	1	1	0	0	0	0	1	1	158	112	80	2	2	4.08	4.6	1	1	57.5599
240	0	1	48.2327	0	0	1	0	0	0	0	1	1	208.667	91.3333	94	2	3.8	1.21	5.93	3	0	54.5377
241	0	1	49.5551	1	1	1	0	0	0	0	1	1	123.333	86	74	2	3.59	2.04	6.87	1.7	1	110.299
242	0	1	55.165	0	0	1	0	0	0	0	1	1	140	86	79	2	3.69	0.69	5.49	1	0	47.8381
243	0	2	45.117	0	0	1	0	0	0	0	1	1	123	74.6667	80	2	3.21	1.45	5.17	2.7	0	47.5805
244	0	2	52.0684	0	0	2	0	0	0	0	1	1	146	90	78	2	2.72	1.96	4.44	1.2	0	52.7158
245	0	1	49.013	1	1	2	0	0	0	0	2	1	126.667	82.6667	87	2	2.15	4.26	5.2	1.8	0	55.8218
246	0	2	45.6564	0	0	2	0	0	0	0	1	1	114.667	77.6667	70	2	2.45	1.07	4.2	1	0	51.5053
247	0	2	57.8836	0	0	2	0	0	0	0	1	1	156.667	100	74	2	3.99	1.37	6.03	1	0	47.8381
248	0	2	47.2991	0	0	1	0	0	0	0	1	1	153	89.6667	84	2	2	6.66	4.35	1	0	40.2646
249	0	1	52.4517	0	0	1	0	0	0	0	1	1	131	91.3333	85	2	2.86	1.11	4.71	2	1	83.5976
250	0	1	56.7365	0	0	1	0	0	1	0	1	1	140	96	78	2	2.69	1.74	6.23	2.4	1	104.873
251	0	2	52.3012	0	0	2	0	0	0	0	1	1	173.333	100	89	2	3.5	0.79	5.16	1.5	1	59.3992
252	0	2	50.0315	0	0	1	0	0	0	0	1	1	163.667	89.3333	85	2	3.81	4.97	6.64	1.4	0	59.2215
253	0	1	54.1437	0	0	1	0	0	0	0	1	1	128.667	80	98	2	2.4	0.92	4.27	1	1	57.495
254	0	1	56.0055	0	0	1	0	0	0	0	1	1	147	90	102	2	3.45	1.19	5.34	2.5	0	57.8935
255	0	1	52.7995	0	0	1	0	0	0	0	1	1										72.6807
256	0	1	58.4394	0	0	2	0	0	0	0	1	1	145	92	117	2	3.91	1.06	6.05	1	1	63.2253
257	0	1	51.3073	1	1	1	0	0	0	0	1	1	133.333	80	97	2	3.71	0.92	5.52	3.8	0	59.836
258	0	2	49.3114	0	0	1	1	0	0	0	1	1	130	80	75	2	3.19	0.81	4.98	1	0	57.7094
259	0	2	45.6509	0	0	1	0	0	0	0	1	1	110	70	77	2.16	2.33	0.97	4.93	1	0	56.4438
260	0	1	56.011	1	1	1	0	0	1	0	1	2	130	70	88	2	2	5.32	4.06	1	0	44.5616
261	0	2	55.4114	0	0	2	0	0	0	0	2	1	130.667	79.3333	82	2	3.4	1.99	5.28	1	0	47.1181
262	0	1	46.0999	1	1	1	0	0	0	0	1	1	140	90	99	2	2	4.22	3.83	1	0	58.5101
263	0	1	46.4531	1	1	2	0	0	0	0	1	1	120	70	83	2	2	1.16	3	1	0	55.1731
264	0	1	45.7166	1	0	1	0	0	0	0	1	1	120	80	104	2	4.41	0.91	6.39	1	1	83.6059
265	0	2	53.5359	0	0	2	0	0	0	0	1	1	120	80	90	2	3.86	0.98	6.06	1	0	59.6444
266	0	1	52.4463	1	1	2	0	0	0	0	1	1	133.333	90	86	2	2.88	0.68	4.88	1	1	48.0194
267	0	2	46.7625	0	0	1	0	0	0	0	1	1	100	60	81	2	2.92	0.75	5.07	1	0	58.752
268	0	2	47.9808	0	1	2	0	0	0	0	1	1	110	80	96	2	3.88	1.08	5.79	26	0	58.9707
269	0	2	54.538	0	0	2	0	0	0	0	1	1	90	60	81	2	2.81	0.55	4.9	1	0	57.0187
270	0	1	57.2156	1	1	2	0	0	0	0	2	1	140	80	104	2	3.87	1.53	6.42	1.4	0	34.2376
271	0	2	55.1266	0	0	1	0	0	0	0	1	1	120	80	75	2.08	4.54	1.31	7.22	1.8	0	37.4053
272	0	1	50.1985	1	0	1	0	0	0	0	1	2	116.667	80	92	2	3.1	1	4.59	1	0	59.1107
273	0	1	53.0787	1	1	1	0	0	0	0	2	1	160	110	89	2	3.24	1.12	5.35	1	1	40.8088
274	0	1	56.5366	1	1	1	0	0	0	0	1	1	120	80	80	2	2.63	2.1	5.4	1	1	57.6779
275	0	1	57.5606	1	1	1	0	0	0	0	1	2	160	90	89	2	2.91	8.55	5.38	1	1	51.5032
276	0	2	46.7433	0	0	2	0	0	0	0	1	1	120	70	78	2	4.07	1.22	6.33	1	0	57.3561
277	0	1	51.4661	0	1	2	0	0	0	0	2	2	123.333	96.6667	95	2	2.85	1.35	4.42	1.2	0	56.891
278	0	1	46.36	1	1	1	0	0	0	0	2	2	136.667	83.3333	110	2	3.31	1.87	5.4	2.1	1	59.5441
279	0	1	56.1369	0	0	1	0	0	0	0	2	1	163.333	106.667	92	2	3.13	0.78	4.88	5.5	1	52.5051
280	0	1	50.6886	1	1	1	0	0	0	0	1	1	100	70	92	2	3.25	1.44	5.67	12.3	0	57.7608
281	0	2	45.9001	0	1	1	0	0	0	0	1	1	120	80	78	2	2.9	0.38	4.76	1	0	56.3451
282	0	1	56.3587	1	1	1	0	0	0	0	1	1	120	70	96	2	3.45	1.85	5.65	1	1	56.6074
283	0	1	52.1862	1	1	2	0	0	0	0	1	1	120	70	110							72.9896
284	0	1	49.8645	1	1	1	0	0	0	0	1	1	160	96.6667	85	2	4.89	3.73	8	3.2	0	51.9572
285	0	1	55.269	1	1	1	0	0	0	0	1	1	156.667	83.3333	96	2.12	4.53	1.34	7.26	1.8	0	49.5806
286	0	1	54.9897	1	1	1	0	0	0	0	1	1	120	70	85	2	3.41	1.85	5.9	1	0	55.5002
287	0	1	45.6701	1	1	1	0	0	1	0	2	2	90	60	86	2	3.65	0.85	5.32	1	0	54.4779
288	0	1	51.154	1	1	1	0	0	0	0	1	1	123.333	82.6667	106	2.23	3.23	1.18	6.24	2	1	99.7744
289	0	1	52.0493	1	1	1	0	0	0	0	1	2	136.667	80	95	2	2.58	1.48	4.1	1	1	66.128
290	0	2	48.5941	0	0	1	0	0	0	0	1	2	120	70	83	2	2.72	1.34	4.57	3	0	54.6468
291	0	1	54.1465	1	1	1	0	0	0	0	1	1	133.333	80	89	2	2.17	0.79	3.88	1	0	58.0689
292	0	1	51.332	1	0	1	0	0	0	0	1	1	100	70	95	2	2.62	0.84	4.22	1	1	72.8148
293	0	1	52.1697	1	1	2	0	0	0	0	1	1	130	80	89	2	2.86	1.51	5.25	1	1	77.8925
294	0	2	52.3559	0	0	1	0	0	0	0	1	1	98	60.6667	62	2	3.15	0.85	5.85	1	1	81.6439
295	0	1	52.9719	0	1	2	0	0	0	0	1	1	120	80	80	2	4.66	0.99	6.79	1.4	0	33.5045
296	0	1	58.8255	1	1	1	0	0	0	0	1	2	126.667	90	86	2	2.48	1.33	4.76	1	0	52.4976
297	0	1	54.9322	0	1	1	0	0	0	0	1	1	110	60	76	2	3.21	0.9	5.18	1	0	57.7492
298	0	2	46.1629	0	1	2	0	0	0	0	1	1	110	70	82	2	2.27	9.86	5.63	1	0	27.5254
299	0	1	54.8583	1	1	1	0	0	0	0	1	1	130	90	88	2	4.34	2.45	6.53	1.5	0	54.4955
300	0	1	52.6872	0	1	2	0	0	0	0	1	1	140	93.3333	95	2	4.13	1.92	6.3	1	0	51.8577
301	0	1	48.6899	1	0	1	0	0	0	0	1	1	120	80	94	2	2.39	1.26	3.95	1.8	1	66.248
302	0	1	58.5873	1	1	2	0	0	0	0	2	1	130	80	123	2	4.04	4.25	6.92	4.8	0	45.992
303	0	1	56.7118	1	1	2	0	0	0	0	1	1	120	80	72	6.2	3.75	0.81	5.24	1	0	48.6509
304	0	1	45.5524	1	1	1	0	0	0	0	1	1	173.333	113.333	115	2	2	5.24	4.18	2.7	1	62.938
305	0	1	52.1342	1	0	1	0	0	0	0	1	1	110	80	85	2	3.26	2.53	5.16	1	1	51.5937
306	0	1	53.7194	1	0	2	0	0	0	0	1	1	110	70	74	2	2	0.77	3.46	1	1	60.0383
307	0	1	51.1157	1	1	1	0	0	0	0	1	1	130	80	85							73.5289
308	0	1	58.7789	1	1	2	0	0	0	0	1	1	126.667	80	105	2	4.4	1.34	6.3	1.2	0	55.6531
309	0	1	54.7214	1	1	1	0	0	0	0	1	1	120	80	86	8.3	2.97	14.13	10	2.6	1	38.6155
310	0	1	51.0582	1	0	1	0	0	0	0	1	1	110	80	112	2	3.1	2.39	5.1	2.1	0	55.9698
311	0	1	53.3224	0	1	2	0	0	0	0	2	1	173.333	100	93	2	3.01	2.15	5.11	1	1	62.7693
312	0	1	53.1745	0	1	2	0	0	0	0	1	1	110	70	81	2	2.38	0.9	3.68	1	0	53.1148
313	0	1	51.2471	0	1	1	0	0	0	0	2	1	156.667	100	86	2	4.47	4.55	7.73	1.3	0	56.4324
314	0	1	52.1232	1	1	1	0	0	1	0	1	1	143.333	83.3333	96	2	3.08	1.24	5.27	1.3	1	52.0636
315	0	1	57.9165	0	1	2	0	0	0	0	2	1	150	90	78	2	2.88	1.17	5.16	1	0	47.0028
316	0	1	57.5907	1	1	2	0	0	0	0	1	1	146.667	90	87	2	3.78	1.38	5.91	7.8	1	62.2328
317	0	1	52.5421	1	0	1	0	0	0	0	1	1	110	70	94	2	2.61	2.87	4.88	1	0	59.3192
318	0	1	56.8761	1	1	1	0	0	0	0	1	1	200	116.667	103	2	2.36	1.04	3.97	7.1	1	60.5787
319	0	1	57.2101	1	1	2	0	0	0	0	1	1	120	80	100	2	3.7	1.22	5.7	1	0	29.522
320	0	2	49.6564	0	0	2	0	0	0	0	1	1	110	80	85	2	2.12	0.83	4.01	1	0	50.6843
321	0	1	58.486	1	0	1	0	0	0	0	1	1	130	90	90	2	2	2.25	3.86	2	0	48.4727
322	0	1	59.2553	0	1	2	0	0	0	0	1	1	146.667	90	77	2	3.26	2.47	5.51	1	0	48.6404
323	0	1	46.152	1	1	2	0	0	0	0	2	2	140	90	90	2	2.47	3.86	5.31	2.5	0	59.6312
324	0	1	59.4661	1	1	1	0	0	0	0	1	1	110	70	84	2	4.31	1.37	6.54	1	0	53.7821
325	0	2	45.8727	0	0	1	0	0	0	0	1	1	140	100.667	80	2	2	1.1	3.84	1.9	1	107.82
326	0	1	56.4654	1	1	1	0	0	0	0	1	1	140	100	98	2	2	1.17	4.11	2.2	0	56.0094
327	0	1	54.36	0	0	1	0	0	0	0	1	1	126.667	83.3333	91	2	2	1.72	3.84	1	1	57.4077
328	0	1	50.4942	1	1	2	1	0	0	0	1	1	150	90	82	2	3.54	0.62	5.29	1	0	57.8398
329	0	2	45.0294	0	0	2	0	0	1	0	1	1	110	70	84	2	2.6	0.57	3.92	1	0	56.6908
330	0	1	53.2485	0	1	1	0	0	0	0	1	1	130	80		2	3.03	0.57	4.87	1	0	48.9894
331	0	1	54.2943	0	0	1	0	0	0	0	1	1	136.667	86.6667	93	2	3.6	0.7	5.37	1	0	53.688
332	0	2	45.0568	0	0	1	0	0	0	0	1	1	110	70	74	2.16	2	0.6	3.44	1	0	54.7462
333	0	2	45.5387	0	0	2	0	0	0	0	1	1	100	60	77	2	2.34	0.54	3.98	1	0	54.5612
334	0	1	55.7372	1	1	1	0	0	0	0	1	1	120	80	93	2	3.38	2.48	5.68	1	0	54.6802
335	0	2	45.4374	0	0	1	0	0	0	0	1	1	146.667	86.6667	90	2	4.26	1.12	5.96	1.2	0	54.6001
336	0	2	45.514	0	0	1	0	0	0	0	1	1	120	80	75	2	2.77	0.72	4.87	1	0	52.1808
337	0	2	47.9617	0	0	2	0	0	0	0	2	1	163.333	100	80	2	2.85	1.33	4.99	1	0	51.8607
338	0	2	49.2649	0	1	2	0	0	0	0	1	1	110	70	79	2	3.01	1.21	5.09	1	0	53.1516
339	0	1	54.6283	1	1	1	0	0	0	0	1	1	140	93.3333	93	2	2.85	1.06	5.07	1	0	54.5836
340	0	2	52.6543	0	0	2	1	0	0	0	1	1	120	80	90	2	2.53	2.4	4.72	1	0	47.0313
341	0	1	54.3436	0	0	1	0	0	0	0	1	1	100	70	88	2	3.74	0.85	5.73	7	0	56.2967
342	0	2	52.7036	0	0	2	0	0	0	0	2	1	133.333	80	83	2.66	3.86	0.52	6.76	1.3	0	59.2315
343	0	2	45.7769	0	1	1	0	0	0	0	1	1	106.667	70	83	2	3.51	1.73	6	1	1	48.341
344	0	1	54.1875	0	0	2	0	0	0	0	1	1	120	80	88	2	2.33	0.76	4.34	1	0	57.4773
345	0	2	45.8535	0	0	1	0	0	0	0	1	1	110	70	77	2	2.58	0.73	4.5	1	0	57.7157
346	0	2	45.859	0	0	1	0	0	0	0	1	1	130	80	86	2	2.72	1.38	5	1	0	55.7068
347	0	1	46.9651	1	1	2	0	0	0	0	1	1	120	80	83	2	3.65	1.47	5.43	1	0	58.7186
348	0	1	52.679	1	1	2	0	0	0	0	2	1	140	83.3333	88	2	4.25	1.22	6.15	4.9	1	55.3362
349	0	1	49.9548	1	1	1	0	0	0	0	2	1	153.333	100	95	2	5.93	2.39	8.14	5.6	1	68.6135
350	0	1	52.271	1	1	1	0	0	0	0	1	2	133.333	80	96	2	3.96	1.57	6.1	1	0	55.495
351	0	1	54.0917	1	1	2	0	0	0	0	1	1	120	90	105	2	3.52	1.55	5.23	1	1	45.1664
352	0	1	46.5599	1	0	1	0	0	0	0	1	1	123.333	80	84	2	5.27	0.65	7	1	0	57.7666
353	0	1	50.2642	1	1	2	0	0	0	0	2	1	150	96.6667	88	2	3.63	2.87	6.11	1	1	55.2296
354	0	1	49.6728	1	1	1	0	0	0	0	1	1	110	80	81	2	3.84	0.88	6.22	1	0	48.1488
355	0	1	54.694	1	1	1	1	0	0	0	1	1	143.333	76.6667	104	2	2	1.42	4	1	1	54.0435
356	0	1	58.4011	1	1	1	0	0	0	0	1	1	120	80	75	2	2.94	1.01	4.93	1	0	58.096
357	0	1	60.3587	0	0	1	0	0	0	0	1	1	120	80	107	2	3.6	1.48	5.39	1.3	0	53.446
358	0	1	50.3765	1	1	2	0	0	0	0	2	2	170	90	91	2	4.63	1.41	6.53	9.6	0	53.6733
359	0	1	56.6927	1	1	2	0	0	0	0	2	1	170	113.333	99	2	2.88	1.7	5.4	1	1	60.0252
360	0	1	50.9459	1	1	2	0	0	0	0	1	1	120	80	86	2	2.29	6.6	6.88	1	0	42.688
361	0	1	50.8501	1	1	2	0	0	0	0	2	1	160	100	90	2	2	6.16	6.01	1.1	1	46.2067
362	0	2	53.5989	0	0	2	0	0	0	0	1	1	130	80	83	2	3.55	2.44	6.08	1	0	49.2998
363	0	1	49.5058	1	1	2	1	0	0	0	1	1	110	70	88	2	2.83	2.75	5.2	1	1	68.8302
364	0	1	55.1403	1	1	2	0	0	0	0	2	1	130	100	93	2	2.75	2.41	5.24	5.4	1	66.1591
365	0	1	50.3463	1	1	2	0	0	0	0	1	2	140	80	87	2	3.3	0.53	4.77	2.7	1	58.4695
366	0	2	45.6126	0	0	2	0	0	0	0	1	1	120	80	83	2	3.44	0.93	4.97	1.9	0	48.9017
367	0	2	49.5962	0	1	2	0	0	0	0	1	1	140	80	75	2	2.55	1.59	4.6	1	0	46.5795
368	0	1	45.7687	1	1	2	0	0	0	0	2	1	110	80	100	2.02	4.97	1.15	7.07	6.8	1	116.42
369	0	1	49.7577	1	1	2	0	0	0	0	2	1	130	100	82	2	3.45	2.8	6.12	1.2	1	49.3519
370	0	2	54.7844	0	0	2	0	0	0	0	1	1	90	60	85	2	3.35	1.27	5.74	1	0	54.2061
371	0	2	52.8077	0	0	2	0	0	0	0	1	1	120	80	90	2	2.99	0.84	4.98	3.5	0	57.0047
372	0	2	52.2136	0	0	2	0	0	0	0	1	1	110	70	79	2	2.11	1.06	4.06	1.4	0	47.678
373	0	1	52.1478	1	1	2	0	0	0	0	1	1	140	90	85	2	3	2.09	5.32	2.4	0	51.1305
374	0	1	47.8357	0	1	2	0	0	0	0	1	1	110	80	96	2	4.52	1.64	6.67	2.7	1	68.1145
375	0	1	48.4791	0	1	1	0	0	0	0	1	1	123.333	92	92.1	2.26	2.94	1.15	5.66	1	1	106.996
376	0	1	52.9719	1	1	1	0	0	0	0	1	1	120	80	85	2	2.4	4.07	5.31	2.9	1	65.7008
377	0	1	52.0356	0	0	1	0	0	0	0	1	2	120	80	72	2	3.07	0.77	5.33	1	0	56.6639
378	0	1	50.6037	1	1	1	0	0	0	0	2	2	130	90	103	2	3.88	3.31	6.63	1.2	0	54.5861
379	0	2	47.0418	0	0	2	0	0	0	0	1	1	90	70	72	2.62	2.07	1.43	5.35	1	0	59.361
380	0	2	46.7269	0	0	1	0	0	0	0	2	1	140	90	82	2	2.03	2.31	4.16	2.3	0	52.3125
381	0	2	49.5989	0	0	2	0	0	0	0	1	1	120	70	81	2	2.77	0.91	4.93	1	0	50.153
382	0	1	46.9049	1	1	1	0	0	0	0	2	2	153.333	80	95	2	3.64	2.92	5.87	3.1	1	77.8754
383	0	1	49.6016	0	0	1	0	0	0	0	1	1	126.667	80	80	2	2.88	2.29	5.02	1.1	0	57.6411
384	0	1	52.6297	1	1	1	0	0	0	0	1	1	120	70	98	2	3.23	8.4	6.67	1.4	0	55.8869
385	0	1	50.5188	1	0	1	0	0	1	0	1	2	130	90	92	2	2.2	5	5.6	1	1	103.618
386	0	2	49.1088	0	0	1	0	0	0	0	2	1	150	90	84	2	4.64	0.94	6.59	1	0	43.5936
387	0	2	46.5599	0	0	1	0	0	0	0	1	1	120	80	78	2	3.98	1.02	6.1	1	0	45.2552
388	0	2	47.1348	0	0	1	0	0	0	0	1	1	110	80	74	2	2.36	1.43	4.06	1	0	53.9529
389	0	2	48.7611	0	0	2	0	0	0	0	2	1	130	80	94	2	2.55	1.57	4.69	1.4	0	59.3801
390	0	1	57.5962	1	1	1	0	0	0	0	2	1	140	50	78	2	4.8	1.23	6.71	8.5	1	67.2805
391	0	2	49.5195	0	0	1	0	0	0	0	1	1	110	70	84	2.15	2.83	0.83	5.36	1	0	52.4577
392	0	2	45.9959	0	0	2	0	0	0	0	1	1	150	100	79	2	3.41	1.5	5.76	1	0	53.171
393	0	2	49.6728	0	0	2	0	0	0	0	1	1	130	80	88	2	2	7.36	4.99	3.7	0	20.8846
394	0	1	54.2752	1	1	1	0	0	0	0	1	1	100	70	80	2	5.26	1.54	7.55	1	1	64.3936
395	0	1	55.1896	1	1	1	0	0	0	0	1	1	130	80	91	2	3.28	2.24	5.94	2.1	1	67.6479
396	0	2	46.2752	0	0	2	0	0	0	0	1	1	110	60	73	2.19	2	0.69	4.29	1.4	0	51.9025
397	0	2	49.6975	0	0	1	0	0	1	0	1	1	140	90		2	2.61	5.16	6.66	3.2	1	79.2297
398	0	2	48.0438	0	0	1	0	0	0	0	1	1	110	80	91	2	2.4	1.01	4.02	1	0	51.8308
399	0	1	52.2929	0	0	2	0	0	0	0	1	1	102	70.6667	83							72.9358
400	0	1	53.4428	0	0	1	0	0	0	0	1	1	120	80	78	2.1	2.5	0.74	4.94	1	1	73.4814
401	0	2	48.7365	0	0	1	0	0	0	0	1	1	133.333	80	97	2	2.79	1.53	4.49	1.1	0	46.386
402	0	1	52.0958	1	1	1	0	0	0	0	1	1	136.667	90	75	2	2.31	1.46	4.18	2.5	0	58.9114
403	0	1	56.6845	0	0	2	0	0	0	0	1	1	130	80	96	2	3.15	1.81	5.48	1	0	55.9233
404	0	1	54.9049	0	0	2	0	0	0	0	1	1	130	90	83.1	2	3.2	1.32	5.1	4.05	1	98.7801
405	0	1	51.154	1	0	1	0	0	0	0	1	1	110	80	90	2	3.28	2.13	5.3	1	0	58.7153
406	0	1	55.8275	1	1	1	0	0	0	0	1	1	160	100	89	2.18	2.54	2.96	6.08	1	1	55.7129
407	0	2	46.8145	0	0	1	0	0	0	0	1	1	90	50	70	2	2.76	0.59	4.64	1	0	44.3019
408	0	2	45.7166	0	0	2	0	0	0	0	2	1	130	86.6667	91	2	4.17	2.8	6.2	1.7	0	45.9756
409	0	1	53.9877	0	0	1	0	0	0	0	1	1	156.667	100	91	2	2.7	1.73	4.35	3.1	0	54.8298
410	0	1	54.4723	1	1	1	0	0	0	0	2	2	140	80	134	2	4.22	3.26	8.23	2.1	1	96.96
411	0	2	48.3696	0	0	1	0	0	0	0	1	1	100	70	77	2	3.58	0.67	5.46	1	0	52.8832
412	0	1	47.937	1	1	1	0	0	0	0	1	2	110	69.3333	74	2	2.43	1.46	5.01	1	1	106.761
413	0	2	48.0438	0	0	2	0	0	0	0	1	1	120	80	84	2	3.22	1.49	5.36	1	0	54.8584
414	0	1	56.8515	1	1	1	0	0	0	0	1	1	110	70	76	2	4.32	2.29	6.73	9.7	1	66.8627
415	0	1	57.1992	0	0	2	0	0	0	0	1	1	120	70	91	2	2	4.31	3.95	1.9	0	57.9938
416	0	1	49.6482	1	1	2	0	0	0	0	2	1	140	100	95	2	4.07	1.68	6.21	1.8	1	62.4191
417	0	1	55.6222	1	1	1	0	0	1	0	1	1	120	80	85	2	3.41	0.73	4.7	1	1	69.8247
418	0	1	52.9144	1	1	2	0	0	0	0	1	1	136.667	80	94	2	2.07	0.85	3.82	1	1	77.4861
419	0	1	46.4613	1	0	1	0	0	0	0	1	1	120	70	103	2	2.32	3.15	4.92	1	0	42.4356
420	0	1	56.9418	0	0	1	0	0	0	0	1	1	140	90	93	2	2.47	5.1	5.63	1.2	1	46.9231
421	0	1	47.2717	1	1	2	0	0	0	0	1	1	120	80	90	2	2	3.28	4.21	1	1	52.9122
422	0	1	52.7639	1	1	2	0	0	1	0	2	1	153.333	90	92	2	4	8.78	6.77	1.4	0	32.7274
423	0	2	45.1225	0	0	1	0	0	0	0	1	1	110	80	83	2	2	0.77	3.85	1	0	45.2691
424	0	2	45.7139	0	0	1	0	0	0	0	1	1	140	93.3333	85	2	2.16	0.88	4.01	2.3	0	52.1076
425	0	2	46.2861	0	0	2	0	0	0	0	1	1	110	70	73	2	2.24	1.12	4.22	1	0	53.6629
426	0	1	58.2533	1	1	1	0	0	0	0	2	2	120	80	78	2	2.52	2.88	4.62	1	1	30.7296
427	0	2	47.0418	0	0	1	0	0	0	0	1	1	160	100	82	2	3.71	1.46	5.89	1.3	0	51.6238
428	0	2	48.2738	0	0	1	0	0	0	0	1	1	110	70	76	2	2.31	2.06	4.93	3	0	58.8495
429	0	2	45.2074	0	1	2	0	0	0	0	2	1	140	100	86	2	2.96	0.94	4.54	1.1	0	51.1664
430	0	1	61.2923	0	1	2	0	0	0	0	2	2	183.333	90	106	2	7.12	1	8.8	2.1	1	55.7829
431	0	1	57.7385	0	1	1	0	0	0	0	1	1	113.333	73.3333	68.1	2	2.78	1.07	4.47	1.88	1	100.87
432	0	1	49.9795	0	1	1	0	0	0	0	1	1	133.333	80	85	2	3.14	2.42	5.34	1	0	53.3343
433	0	1	53.1964	1	1	1	0	0	0	0	1	1	142	90	88	2	2.24	2.71	4.54	1	0	51.2101
434	0	2	46.6612	0	0	1	0	0	0	0	1	1	130	70	76	2	4.53	3.57	7.8	1	0	52.9231
435	0	2	46.1273	0	0	1	0	0	0	0	1	1	120	80	89	2	3.19	0.83	5	1	0	56.2552
436	0	2	45.9083	0	0	1	0	0	0	0	1	1	130	80	64	2.05	3.89	0.75	6.28	1	0	49.8372
437	0	1	58.3546	0	1	1	0	0	0	0	1	1	153.333	100	85	2	3.04	0.92	5.05	1.4	1	46.4597
438	0	1	51.3812	1	1	1	0	0	0	0	1	2	110	70	100	2	2.15	2.35	4.25	1	0	55.3159
439	0	1	55.8029	1	1	1	0	0	0	0	2	2	136.667	86.6667	92	2	4.94	1.63	7.65	1	0	49.395
440	0	1	49.744	1	1	1	0	0	0	0	1	1	130	70	92	2	2.84	0.91	4.95	2.5	0	50.6474
441	0	1	51.1704	1	1	1	0	0	0	0	1	1	120	70	90	2	3.78	1.15	5.99	1	0	49.2838
442	0	2	48.8597	0	0	2	0	0	0	0	1	1	120	70	67	2	3.56	0.63	5.75	1	0	51.5346
443	0	2	46.037	0	0	1	1	0	0	0	1	1	100	60	68	2	3.25	0.73	5.19	1	0	51.4237
444	0	1	57.5222	1	0	1	0	0	0	0	1	1	110	70	78	2	3.71	0.9	5.78	1	0	43.386
445	0	1	53.0897	0	0	2	0	0	0	0	1	1	110	70	104	2	2.53	1.32	4.48	1	0	39.0607
446	0	2	46.193	0	0	1	0	0	0	0	1	1	110	80	81	2	3.13	1.11	5	1	0	48.7027
447	0	1	52.4654	0	0	1	0	0	0	0	1	1	130	80	92	2	3.5	1.49	5.61	1	0	57.0444
448	0	2	47.0965	0	0	1	0	0	0	0	2	1	176.667	90	88	2	2.35	2.76	4.75	3.8	0	36.3446
449	0	2	49.7467	0	0	2	0	0	0	0	1	1	120	80	87	2	3.86	0.84	6.25	1.3	0	51.2145
450	0	1	48.9637	0	0	1	0	0	0	0	2	1	163.333	90	106	2	2	2.46	4.02	1.4	0	48.3892
451	0	2	46.8966	0	0	1	0	0	1	0	1	1	120	80	82	2	2.31	1.35	3.94	3.2	0	49.4924
452	0	1	46.2396	1	1	1	0	0	0	0	1	1	120	80	74	2	4.16	1.66	6.69	1.1	1	78.2402
453	0	1	54.204	1	1	1	0	0	0	0	1	1	153.333	96.6667	75	2	2	0.81	3.71	1	1	61.7265
454	0	2	48.5941	0	0	2	0	0	0	0	1	1	136.667	80	83	2	2	1.39	3.77	1.2	0	51.6308
455	0	2	48.7283	0	0	1	0	0	0	0	1	1	136.667	83.3333	79	2.11	2.39	0.98	4.95	2.1	0	51.5822
456	0	1	48.742	1	1	2	0	0	0	0	2	1	163.333	103.333	98	2	2.15	2.07	4	1	0	56.8879
457	0	2	48.5339	0	0	1	0	0	1	0	1	1	120	70	67	2	2.87	0.7	4.31	1	0	47.9084
458	0	1	57.3607	1	0	1	0	0	0	0	2	1	170	103.333	86	2	2.35	1.99	4.35	6.9	0	51.1036
459	0	2	45.9603	0	0	2	0	0	0	0	1	1	100	60	77	2	2.68	1.65	4.75	1	0	48.7824
460	0	1	45.8919	1	1	1	0	0	0	0	2	2	160	70	78	2.43	3.2	0.78	5.99	1	1	64.0881
461	0	1	48.6598	1	1	1	0	0	0	0	1	1	110	80	86	2	2.15	0.78	4.46	1	0	56.9208
462	0	1	53.1253	1	1	2	0	0	0	0	1	1	120	80	80	2	2.32	0.91	4.49	1	1	51.2357
463	0	2	45.9877	0	0	1	0	0	0	0	1	1	120	70	79	2	3.16	0.89	5.19	1.1	0	44.56
464	0	2	45.8398	0	0	2	0	0	0	0	1	1	90	60	82	2	2.66	0.56	4.43	1	0	48.8237
465	0	1	50.1574	0	0	1	0	0	0	0	2	1	130	90	84	2	3.48	1.24	5.5	1	0	51.3932
466	0	1	58.3518	1	1	2	0	0	0	0	2	1	200	110	85	2	2.47	2.02	4.68	1	0	49.3888
467	0	1	57.358	0	0	1	0	0	0	0	2	2	130	80	85	2	4.57	1.04	6.29	1	1	52.5449
468	0	1	52.5832	1	1	1	0	0	0	0	2	1	140	80	73	2.02	2.12	0.56	4.4	1	0	54.3372
469	0	2	47.3703	0	0	1	0	0	0	0	1	1	110	70	85	2	3.58	1.27	5.42	1	0	47.3136
470	0	2	46.9678	0	0	1	0	0	0	0	1	1	130	80	93	2	2.29	1.21	3.97	3.4	0	51.6506
471	0	1	51.0308	0	0	1	0	0	0	0	2	1	146.667	96.6667	86	2	5.88	1.84	7.94	1	0	51.9951
472	0	1	51.5866	1	1	1	0	0	0	0	2	1	100	80	82	2	3.25	1.55	5.54	1	0	52.2602
473	0	1	53.2375	1	1	1	0	0	0	0	1	2	140	80	85	2	2	3.71	5	3.1	0	44.3563
474	0	1	52.7967	0	1	1	0	0	0	0	1	1	140	80	90	2	3.54	2.31	5.58	1.1	1	73.8157
475	0	1	46.527	1	1	1	0	0	0	0	1	1	140	80	81	2	3.67	2.18	6.67	1	1	82.0745
476	0	1	47.1622	1	1	2	0	0	0	0	1	1	130	90	97	2	2.75	0.73	4.68	2.1	1	78.6948
477	0	1	50.694	1	1	2	0	0	0	0	1	1	110	80	89	2	2.5	1.59	4.89	1	0	44.4479
478	0	1	52.3833	1	0	1	0	0	0	0	1	1	110	70	88	2	2.03	2.68	4.34	1	0	52.922
479	0	1	45.2211	1	1	1	0	0	1	0	1	1	143.333	93.3333	96	2	2	6.55	3.67	1	0	25.4664
480	0	2	48.8624	0	0	2	0	0	0	0	2	1	120	70	83	2	3.11	0.72	5.08	1.3	0	46.345
481	0	1	57.8782	0	1	1	0	0	0	0	2	1	180	100	102	2	3.09	3.64	6.47	13.5	1	82.0038
482	0	2	45.911	0	0	1	0	0	0	0	1	1	130	90	118	2	3.65	1.31	5.56	1	1	68.1496
483	0	1	57.87	1	1	1	0	0	0	0	2	1	180	111.333	105	2	4.12	1.4	6.81	1.3		97.2864
484	0	1	57.974	1	1	1	0	0	0	0	1	1	140	90	96	2	4.45	2.5	6.56	1.2	0	57.679
485	0	2	48.7912	0	0	1	0	0	0	0	1	1	130	70	98	2.07	2.56	2.61	5.83	1.1	0	44.9932
486	0	1	56.2519	0	0	2	0	0	0	0	1	1	140	100	78	2	2	0.9	4.34	2	0	51.0354
487	0	1	49.2923	1	1	1	0	0	0	0	1	1	100	70	84	2	4.35	1.51	6.39	1	0	47.8782
488	0	1	52.8816	1	1	2	0	0	0	0	1	1	130	80	75	2	4.26	2.86	6.75	1.2	0	47.0756
489	0	1	52.6297	1	1	2	0	0	0	0	2	2	160	86.6667	105	2	2.64	11.16	5.93	1.2	0	49.631
490	0	2	49.4949	0	0	1	0	0	0	0	1	1	120	70	71	2	2.63	2.45	5.31	2.1	1	54.9401
491	0	2	46.4093	0	0	2	0	0	0	0	2	1	150	80	79	2	2	1.17	3.88	1	0	39.7675
492	0	1	54.4175	1	1	1	0	0	0	0	1	1	140	80	78	2	3.2	0.95	5.13	1	1	62.9553
493	0	1	50.5982	1	0	1	0	0	0	0	1	1	110	80	83	2	2.66	2.64	5.22	1.5	0	49.4823
494	0	1	51.6222	0	0	1	0	0	0	0	2	1	133.333	90	90	2	2.57	2.18	4.96	1	1	68.5815
495	0	1	50.2368	0	0	1	0	0	0	0	1	1	120	70	84	2	3.28	1.78	5.48	1	1	70.0428
496	0	1	50.7789	1	1	1	1	0	0	0	2	1	180	100	94	2	2.8	1.85	4.76	1.5	1	74.8694
497	0	1	46.694	1	1	1	0	0	0	0	1	1	120	80	85	2	3.22	2.61	5.85	1.5	1	70.9973
498	0	1	57.1554	1	1	1	0	0	0	0	1	1	110	70	98	2	2.65	0.78	4.99	1	0	56.2915
499	0	2	46.0835	0	1	2	0	0	0	0	1	1	110	70	74	2	2.15	0.62	4.14	1.9	0	56.2726
500	0	2	45.2621	0	0	2	0	0	0	0	1	1	110	70	82	2	2	1	3.4	1	0	59.3745
501	0	2	47.2389	0	0	2	0	0	0	0	1	1	100	60	72	2	3.48	1.26	5.86	1	0	58.5557
502	0	2	54.0123	0	0	2	0	0	0	0	1	1	130	90	90	2	2.78	3.81	5.45	2.2	0	46.0997
503	0	2	45.7413	0	0	2	0	0	0	0	1	1	120	70	77	2	2.1	0.95	4.18	1	0	51.5306
504	0	2	45.3963	0	0	2	1	0	0	0	1	1	110	70	71	2	4.15	0.95	6.18	1	0	57.2158
505	0	2	46.2615	0	0	2	0	0	0	0	1	1	100	70	82	2	4.17	0.99	5.55	1	0	49.1915
506	0	2	45.9713	0	0	2	0	0	0	0	1	1	100	70	76	2	2.64	0.9	4.59	1	1	60.5553
507	0	2	45.232	0	0	1	0	0	0	0	1	1	110	70	70	2	3.9	0.96	6.08	1	0	54.0617
508	0	2	45.6208	0	0	1	0	0	0	0	1	1	120	80	61	2	3.8	0.75	5.4	1	0	48.8989
509	0	2	46.2423	0	0	2	0	0	0	0	1	1	100	70	90	2	3.6	0.78	5.43	1	0	59.6953
510	0	1	55.2772	1	1	1	0	0	0	0	2	1	166.667	86.6667	74	2.15	5.18	1.44	7.99	1	1	47.0739
511	0	2	46.5626	0	0	2	0	0	0	0	1	1	110	70	74	2	2.18	0.59	4.2	1	0	59.5611
512	0	2	46.3025	0	0	2	0	0	0	0	1	1	130	80	70	2	3.15	3.03	6.03	1.3	0	54.8948
513	0	2	46.0452	0	0	1	0	0	0	0	1	1	90	60	81	2	2.94	0.82	4.75	1	0	55.634
514	0	1	47.9863	0	0	2	0	0	0	0	1	1	248	148	116	2	3.79	1.51	6.01	1.9	1	43.5848
515	0	2	45.681	0	0	1	0	0	0	0	1	1	100	70	91	2	2.35	0.63	3.56	1	0	48.8782
516	0	2	45.5086	0	0	2	0	0	0	0	1	1	133.333	80	81	2	2.85	1	4.31	1	0	46.0428
517	0	2	48.4079	0	0	2	1	0	0	0	1	1	110	70	80	2	2.47	1.15	4.63	1	0	46.0252
518	0	2	49.0431	0	0	1	0	0	0	0	1	1	120	80	78	2	2.9	1.42	4.87	1	0	54.4747
519	0	2	49.1061	0	0	1	0	0	0	0	1	1	110	60	82	2	3.68	0.56	4.77	1	0	48.2183
520	0	1	87.1923	0		1	0	0	0	0			135.667	66.6667	70	2	3.84	0.81	6.25	1.2		74.7925
521	0	1	75.8795	0	1	2	0	0	0	0	1	1	140	78.6667	91	2	2	4.55	4.96		0	44.0615
522	0	1	60.3066	0	1	2	0	0	0	0	1	1	130	80	85	2	5.18	1.43	6.87	1.3	0	55.0591
523	0	1	72.2136	1	1	2	0	0	0	0	2	1	150	90.6667	81	2	2.51	1.77	5.26	1	0	58.0316
524	0	1	72.4764	1	1	2	0	0	0	0	1	1	123.333	80	90	2	3.61	0.73	5.09	1	0	53.7256
525	0	1	75.0007	0	0	2	0	0	0	0	2	2	136.667	76	98	2	2	1.84	3.65	1	0	47.3055
526	0	1	73.8946				0	0	0	0			157.333	88	81	2	2.93	0.91	3.93	4.4	0	45.4999
527	0	1	72.7502	0	1	2	0	0	0	0	1	1	128.667	80	84	2	4.1	2.51	6	1	0	53.0688
528	0	1	74.9596	0	0	2	0	0	1	0	2	1	150	90.6667	80	2	2.93	0.64	4.72	1.5	1	89.9309
529	0	1	70.2533	0	0	2	0	0	0	0	2	2	180	98.6667	84	2	3.65	2.26	5.58	2.2	1	54.5712
530	0	1	69.3306	0	0	2	0	0	0	0	1	1	126.667	90	79	2	3.12	2.29	5.42	1	0	57.9312
531	0	1	72.835	1	1	2	0	0	0	0	2	2	153.333	80	96	2	5.94	1.66	7.45	1	0	59.7616
532	0	1	71.0801	1	0	2	0	0	0	0	1	1	150	73.3333	86	2	2	1.15	3.42	1.5	0	48.6264
533	0	1	52.449	0	1	1	0	0	0	0	1	1	136.667	86	102	2.13	3.42	2.99	7.73	1.6	1	118.07
534	0	1	73.8754	0	0	2	0	0	0	0	2	1	153.333	86.6667	106	2	3.28	2.2	5.29	5.3	1	61.4218
535	0	1	73.4757	1	0	2	0	0	0	0	1	1	97.3333	68.6667	70	2	3.24	1	10	1	0	58.1638
536	0	1	72.8953	0	0	2	0	0	0	0	1	1	143.333	89.3333	103	2	2.93	1.03	4.41	1	0	48.4713
537	0	1	70.4148	0	0	2	0	0	0	0	1	1	116.667	73.3333	83	2	2.43	0.7	4.52	1	0	42.3252
538	0	1	66.3354	1	1	2	0	0	0	0	2	1	143.333	80.6667	78	2	3.54	1.84	5.35	4.3	1	54.9465
539	0	1	64.167	0	0	2	0	0	0	0	1	1	115.333	68	87	2	2.28	1.02	4.14	1	0	48.7177
540	0	1	66.6283	0	0	2	0	0	0	0	1	1	166.667	96.6667	88	2	3.15	1.05	4.61	1	0	52.6675
541	0	1	71.9726	1	0	1	0	0	0	0	1	1	130	70	76	2	4.02	1.45	5.66	1	1	64.5131
542	0	1	68.7283	1	0	2	0	0	0	0	1	1	123.333	80	82	2	2.78	1.11	4.24	2.7	0	56.9343
543	0	1	89.2539	1	1	1	0	0	0	0	1	1	180	100	80	2	3.68	0.7	6.55	1.9	1	63.1986
544	0	2	73.4976	0	0	1	0	0	0	0	2	2	158	81.3333	90	2	3.47	2.41	5.34	2.9	0	37.8246
545	0	1	84.7447	0	0	1	0	0	0	0	1	1	153.333	70	70	2	2.18	0.61	3.75	1	0	57.5819
546	0	2	72.2382	0	0	1	0	0	0	0	2	1	153.333	73.3333	75	2	3.15	0.91	5.11	1.5	0	50.3522
547	0	2	77.8261	0	0	1	0	0	0	0	1	1	146.667	80	70	2	3.01	1.73	5.51	1.1	0	57.6135
548	1	1	77.4209	0	0	1	0	1	1	0	2	1	160	80	91	2	3.78	0.81	6.09	1.3	1	47.8718
549	0	2	88.5859	0	0	2	0	0	0	0	1	1	120	70		2	4.04	2.72	5.9	8.5	0	40.7882
550	0	2	77.2238	0	0	1	0	0	0	0	2	1	120	70	71	2	2.24	1.01	4.36	3.2	0	46.3011
551	0	2	74.3299	0	0	1	0	0	0	0	1	1	112.667	69.3333	91	2.03	4.42	1.82	7.28	1	0	52.2093
552	0	2	74.245	0	0	1	1	0	0	0	2	2	148.667	80	95	2	3.2	4.32	5.6	3.4	0	32.4182
553	0	2	74.3299	0	0	1	0	0	0	0	2	1	166.667	84.6667	71	2	4.21	1.04	5.9	1	0	45.0844
554	0	1	79.9945	0	1	1	0	0	0	0	1	1	110	60	87	2	3.53	1.84	5.27	1	0	40.5982
555	0	1	79.1376	0	0	1	0	0	0	0	2	1	163.333	96.6667	83	2	3.67	1.17	5.67	1.7		52.9197
556	0	2	73.9083	0	0	1	0	0	0	0	2	2	137.333	60	94	2	2.08	3.96	5.05	2.1	0	53.7588
557	0	1	77.6619	0	1	1	0	0	0	0	1	1	153.333	70	95	2		9.41	6.01	10.7	1	37.9662
558	0	1	83.4743	0	0	1	0	0	0	0	1	1	139.333	83.3333	95	2	2.48	0.94	4.01	6	0	50.788
559	0	1	83.5565	1	0	1	0	0	0	0	1	1	176.667	83.3333	90	2	3.07	1.6	4.68	42.2	0	57.3837
560	0	1	77.8289	0	1	1	0	0	0	0	1	1	136.667	78	63	2.22	2.94	0.74	5.5	16.5	0	48.6825
561	0	2	71.9069	0	0	1	0	0	0	0	2	1	149.333	80	96	2	2.45	1.3	4.85	2.6	0	51.7569
562	0	2	73.076	0	0	1	0	0	0	0	2	1	153.333	93.3333	100	2	2	1.28	3.47		0	51.3336
563	0	1	80.7201	0	0	1	0	0	0	0	1	1	130	70	82	2	2.83	0.9	4.36	6.3	0	51.2363
564	0	1	78.5763	1	1	1	0	0	0	0	1	1	120	80	64	2	2.88	1.64	4.71	1.7	0	52.0137
565	0	1	76.6297	0	0	1	0	0	0	0	1	1	140	68	71	2	3.84	1.09	5.62	1	0	48.1386
566	0	1	81.8261	0	0	1	0	0	0	0	2	1	138.667	70	89	2	2	1.73	3.26	10.2	0	45.0909
567	0	2	76.4956	0	0	1	0	0	0	0	1	1	120.667	60	80	2.06	2.25	0.56	4.57	1.9	0	43.8978
568	0	1	76.3285	1	1	1	0	0	0	0	1	1	176.667	100	77	2	2.84	1.64	4.89	1		64.1161
569	0	1	78.1383	0	0	1	0	0	0	0	1	1	193.333	113.333	73	2	2	0.96	3.83	1.1	0	50.0613
570	0	1	77.3908	0	1	1	0	0	0	0	2	1	163.333	80	103	2	3.06	1.52	4.88	7.5	1	57.226
571	0	1	77.6619	1	1	1	0	0	0	0	2	1			84	2	2.83	0.91	4	32.9	0	57.7692
572	0	1	76.5558	0	0	1	0	0	0	0	1	1	118.667	76.6667	84	2	2.84	0.65	4.62	1.2	0	54.4705
573	0	1	80.4928	1	1	1	0	0	0	0	1	1	152.667	78.6667	71	2	2.95	0.8	4.97	6.1		80.7626
574	0	1	80.4709	0	1	1	0	0	0	0	1	1	151.333	71.3333	90	2.33	2.09	1.09	4.92	1	0	48.2652
575	0	2	74.078	0	0	1	0	0	0	0	2	2	120	70	91	2	2.65	1.46	4.19	1.9	0	27.985
576	0	1	78.4914	1	1	1	0	0	0	0	1	1	128	88.6667	95	2	3.59	1.23	5.22	36.8	0	50.9711
577	0	1	78.4914	0	0	1	0	0	0	0	1	1	150	80	85	2	2	0.62	3.69	1	0	42.8733
578	0	1	81.6591	1	1	1	0	0	0	0	2	1	159.333	89.3333	99	2	4.86	1.71	6.73	1.6	0	57.4782
579	0	1	82.7625	1	1	1	0	0	0	0	1	1	200.667	81.3333	86	2	2.22	0.64	4.21	2	0	45.6632
580	0	2	71.1376	0	0	1	0	0	0	0	1	1	150	76.6667	88	2	2	1.18	3.39	2.5	0	48.3235
581	0	2	72.1615	0	0	1	0	0	0	0	2	1	143.333	80	93	2	3.98	1.97	6.3	2.8	0	41.8878
582	0	1	75.5455	1	1	1	0	0	1	0	2	1	153.333	72.6667	90	2	2	1.14	3.16	2.5	0	49.9644
583	0	1	75.718	0	0	1	0	0	0	0	1	1	138.667	63.3333	80	2	2.66	1.03	4.2	2.6	0	56.6204
584	0	1	75.9781	1	0	1	0	0	0	0	1	1	123.333	70	88	2	3.63	1.38	5.31	2	0	42.868
585	0	2	70.4093	0	0	1	0	0	0	0	1	1	112	63.3333	74	2	2	1.93	3	5.3	0	44.7915
586	0	2	70.412	0	0	1	0	0	0	0	1	1	130.667	76.6667	76	2	3.58	1.76	5.57	7.2	0	55.8364
587	0	1	71.7426	1	0	1	0	0	0	0	2	2	170	80	90	2	2.71	1.29	4.43	3.8	1	67.8865
588	0	1	69.9959	0	0	1	0	0	0	0	2	1	150	80	83	2	3.03	1.37	4.78	1.7	0	50.4349
589	0	2	69.911	0	0	1	0	0	0	0	1	1	173.333	83.3333	75	2	3.04	2.11	4.72	4.8	0	50.5513
590	0	2	69.744	0	0	2	0	0	0	0	1	1	160	76	62	2	2	0.41	3.19	1	0	49.9933
591	0	1	74.7187	0	0	1	0	0	0	0	1	1	156.667	76.6667	95	2	3.09	1.54	4.85	1	0	54.5882
592	0	2	74.5708	0	0	1	0	0	0	0	1	1	125.333	72.6667	79	2	2.31	2.4	4.36	1	0	50.1583
593	0	2	74.5736	0	0	1	0	0	0	0	1	1	136.667	63.3333	76	2	2.65	1.01	4.08	1	0	47.742
594	0	1	74.4695	0	1	1	0	0	0	0	1	1	150.667	91.3333	106	2	4.21	1.19	5.76	2.3	0	52.4317
595	0	1	74.642	0	0	1	0	0	0	0	1	1	150	80.6667	83	2	2.77	1.43	4.9	2.1	0	54.0389
596	0	1	76.0849	0	1	1	0	0	0	0	1	1	142	80	94	2	4.15	2.55	6.36	1	0	59.7736
597	0	1	74.4969	0	0	1	0	0	0	0	1	1	136.667	73.3333	82	2	3.64	1.21	5.16	1	0	55.8665
598	0	1	55.2717	1	0	1	0	0	0	0	1	1	140	88.6667	90	2	2.82	0.93	5.83	3.78	1	100.216
599	0	1	74.0479	1	1	2	0	0	0	0	2	2	139.333	73.3333	82	2	2	2.18	3.45	2.4	1	77.3837
600	0	1	76.8296	1	1	1	0	0	0	0	2	1	160	70	92	2	2.27	0.94	3.33	3	0	56.18
601	0	1	76.2464	1	0	1	0	0	0	0	1	1	136.667	70.6667	95	2	3.09	1.17	5.39	1.2		93.3245
602	0	1	78.7433	1	1	1	0	0	0	0	2	1	146.667	60	91	2	2.73	2.92	5.19	4.5	0	50.3601
603	0	2	68.8898	0	0	1	0	0	0	0	1	2	144	74	86	2	3.73	0.47	5.62	1	0	47.9425
604	0	1	72.8296	0	0	1	0	0	0	0	1	1	146.667	66.6667	101	2	3.93	1.22	5.82	3.6	0	48.4937
605	0	1	78.4914	1	0	1	0	0	0	0	1	1	140	70	64	2	2	1.17	3.27	1	0	34.392
606	0	1	78.7187	1	1	1	0	0	0	0	1	1	133.333	69.3333	73	2	3.26	0.7	4.83	1.1	0	46.086
607	1	1	78.5763	0	1	1	0	0	0	0	1	1	100.667	60.6667	81	2	2.95	1	4.26	1	0	54.2883
608	0	2	68.6598	0	0	1	0	0	0	0	1	2	148	60	84	2	4.37	2.77	6.86	4	0	55.7778
609	0	1	73.4155	1	1	1	0	0	0	0	1	1	136.667	50	78	2	2.25	0.93	4.18	5	0	48.762
610	1	1	73.3306	1	1	1	0	0	0	0	1	1	153.333	73.3333	65	2	2.34	0.58	4.46	1.6	0	46.968
611	0	1	73.1636	1	1	1	0	0	0	0	1	1	126.667	80	85	2	2.92	1.5	5.02	2.1	0	46.1566
612	0	1	79.6222	0			0	0	0	0			177	94.3333	74							59.169
613	0	1	77.744	1	1	1	0	0	0	0	1	1	196.667	90	83	2	2.35	0.86	3.5	5	0	50.7149
614	0	2	72.8268	0	0	2	0	0	0	0	2	1	158	83.3333	75	2	3.39	2.19	5.55	1.9	0	40.3924
615	0	1	74.7187	0	0	1	0	0	0	0	1	1	140	93.3333	90	2	2.68	1.13	4.31	2.2	0	45.2373
616	0	1	77.4155	1	1	1	0	0	0	0	2	1	163.333	60	74	2	3.55	1.08	5.56	3.9	0	43.5887
617	0	1	77.4155	1	1	1	0	0	0	0	2	1	166.333	93.3333	85	2	2.99	2.15	5.01	1.4	0	59.2175
618	0	2	67.7426	0	0	1	0	0	0	0	2	2	172.667	78.6667	98	2	2	0.91	3	1	0	46.1546
619	0	1	72.2519	1	1	1	0	0	0	0	1	1	106.667	66.6667	82	2	4.57	1.23	6.25	1.9	0	57.3789
620	0	1	77.629	1	1	2	0	0	0	0	2	1	156.667	76.6667	75	2	2.3	0.72	4	1	0	37.3717
621	0	1	73.6674	0	1	2	0	0	0	0	1	1	96.6667	63.3333	93	2	3.11	0.91	5.12	1.1	0	44.7515
622	0	1	71.8823	0	0	1	0	0	0	0	2	2	142	81.3333	103	2	2.73	1	4.09	17.2	0	34.4766
623	0	2	72.2437	0	0	1	0	0	0	0	2	1	143.333	73.3333	93	2	3.52	0.55	5.12	1	0	44.218
624	0	2	67.0746	0	0	1	0	0	0	0	1	1	110	65.3333	84	2	2.57	1.3	4.09	1	0	53.5439
625	0	2	71.9918	0	0	1	0	0	0	0	1	1	156.667	83.3333	93	2	4.17	1.67	5.57	1.8	0	40.6301
626	0	1	71.8275	0	0	1	0	0	0	0	1	1	130	76.6667	77	2	2.66	0.54	4.24	1.8	0	45.7461
627	0	1	71.7262	0	1	1	0	0	0	0	1	1	140.667	77.3333	98	2	2.7	1.4	4.12	1.4	0	55.1571
628	0	1	72.553	1	0	1	0	0	0	0	1	1	173.333	83.3333	72	2	4.61	1.22	6.87	1	1	81.6726
629	0	1	71.6605	1	1	1	0	0	0	0	1	1	138.667	70	87	2	3.85	2.12	6.31	1.1	0	47.5223
630	0	1	72.0465	0	0	1	0	0	0	0	2	1	153.333	76.6667	95	2	2	3.12	4.02	1.7	0	51.724
631	0	1	71.6605	1	1	1	0	0	0	0	1	1	118.667	79.3333	87	2	2.29	0.65	3.95	4.5	0	50.339
632	0	2	74.423	0	0	2	0	0	0	0	1	1	160	73.3333	94	2	2	0.79	4.4	1.6	0	37.5795
633	0	1	76.8049	0	0	1	0	0	0	0	1	1	150	80	67	2	3.16	0.71	4.86	1	0	50.5323
634	0	1	71.6277	1	1	1	0	0	0	0	1	1	158	88.6667		2	2.89	1.35	4.7	3.6	0	55.7864
635	0	2	71.3429	0	1	1	0	0	0	0	1	1	130	76.6667	80	2	2.66	1.86	4.34	1	0	58.6068
636	0	2	66.5708	0	0	1	0	0	0	0	1	1	140	77.3333	101	2	4.09	2.46	6.5	3.1	0	50.5028
637	0	1	71.718	0	0	1	0	0	0	0	2	1	163.333	86.6667	100	2	2.36	1.7	4.19	1.9	0	58.8865
638	0	2	63.9069	0	0	1	0	0	0	0	2	1	124	82.6667	83	2	2.3	1.22	4.32	1	0	52.0858
639	0	1	76.6407	1	0	1	0	0	0	0	1	1	129.333	74.6667	91	2	3.45	0.83	4.98	1.1	0	58.8558
640	0	1	71.8795	0	0	1	0	0	0	0	2	1	166	90	92	2	3.99	1.51	5.96	1	0	55.0978
641	0	1	76.4654	0	0	1	0	0	0	0	2	1	180	83.3333	98	2	3.81	2.76	6.01	1	1	64.8537
642	0	1	73.911	0	0	1	0	0	0	0	1	1	116.667	68.6667	84	2	2.52	0.5	3.98	1	0	52.6378
643	0	1	76.3148	1	0		0	0	0	0	1	2	120.667	81.3333	96	2	2	16	7.75	2.9	1	49.6951
644	0	2	71.1595	0	0	2	0	0	0	0	1	1	130	70	86	2	3.7	2.04	5.74	1.7	0	59.5181
645	0	2	71.1595	0	0	1	0	0	0	0	2	2	145.333	80	95	2	4.81	0.97	6.56		0	53.3851
646	0	2	66.1629	0	0	1	0	0	0	0	2	1	112.667	79.3333	85	2	2.3	1.8	3.95	6.5	0	47.2025
647	0	2	66.1629	0	0	1	1	0	0	0	1	1	106.667	66.6667	89	2	4.87	1.27	6.64	2.1	0	56.7647
648	0	1	76.1314	1	0	2	0	0	0	0	1	1	144.667	86	66	2	3.22	0.93	4.68	40.3	0	54.0491
649	0	1	71.0801	0	0	1	0	0	0	0	1	1	119.333	70.6667	81	2	3.24	0.78	5.06	1.4	0	46.8371
650	0	2	65.9932	0	0	1	0	0	0	0	2	1	161.333	74	85	2	2	0.95	3.86	1	0	47.2588
651	0	1	75.9097	0	0	1	0	0	0	0	1	1	103.333	80	103	2	2.45	3.53	5	5	0	38.1289
652	0	1	65.065	0	0	1	0	0	0	0	2	1	144.667	89.3333	101	2	3.05	1.66	4.96	1.8	0	59.6933
653	0	2	66.2396	0	0	2	0	0	0	0	2	1	140	80	91	2	2.66	1.23	4.55	1.9	0	57.4972
654	0	1	70.8282	1	1	1	0	0	0	0	2	1	113.333	76.6667	95	2	3.77	0.79	5.34	15.6	0	48.7125
655	0	2	70.9103	0	0	2	0	0	0	0	1	1	153.333	73.3333	79	2	3	1.44	4.65	1.2	0	39.6954
656	0	1	70.7953	1	1	1	0	0	0	0	1	1	146.667	73.3333	60	2	3.59	1.1	5.55	1	1	88.8424
657	0	1	80.8925	0	1	1	0	0	0	0	1	1	110.667	81.3333	80	2.51	2	0.5	5	1.6	0	43.3173
658	0	1	76.1314	1	1	1	0	0	0	0	1	1	156.667	80	78	2	3.69	0.21	5.01	1	0	59.754
659	0	2	76.2437	0	0	1	0	0	0	0	1	2	175.333	76.6667	95	2	2.83	0.66	4.64	1	0	52.1899
660	0	1	70.5763	0	0	1	0	0	0	0	2	2	143.333	80	81	2	4.76	2.17	7.12	2.2	0	43.7525
661	0	1	75.718	0	0	1	0	0	0	0	1	1	163.333	80	78	2	2.76	1.68	4.51	1.3	0	59.9278
662	0	2	70.5736	0	0	1	0	0	1	0	1	1	146.667	79.3333	88	2	2.71	2.44	4.95	1.1	0	53.6053
663	0	1	71.3018	0	1	1	0	0	0	0	1	1	120	80	82	2.06	4.88	1.01	7.4	1.3	0	55.3218
664	0	1	75.718	0	0	1	0	0	0	0	2	1	186.667	92	100	2	2.53	2.01	4.66	3.4	0	51.4418
665	0	1	76.2245	0	0	1	0	0	0	0	1	1	130	70	74	2	3.53	0.62	5.2	1	0	58.3555
666	0	1	73.3087	0	1	1	0	0	0	0	1	1	156.667	70	78	2	2.67	1.73	4.53	2	0	58.8907
667	0	1	69.0869	1	1	2	0	0	0	0	1	2	116.667	79.3333	97	2	3.19	1.04	4.42	4.7	0	53.3476
668	0	1	74.9103	1	1	1	0	0	0	0	2	1	150	70	85	2	3.14	1.29	4.8	3	0	44.7661
669	0	1	77.577	1	0	1	0	0	1	0	2	1	157.667	96.3333	84	2	3.47	1.03	5.18	8.3	1	54.6707
670	0	1	72.3806	0	0	1	0	0	0	0	1	2	140	80	83	2	3.62	1.77	5.32	2.7	0	50.5818
671	0	1	70.2478	1	1	1	0	0	0	0	1	1	116.667	70	101	2	2	2.56	4.39	3.4	0	45.8395
672	0	1	72.397	1	0	2	0	0	0	0	1	1	140.667	80	81	2	3.36	1.69	5.36	2.6	0	53.2006
673	1	1	69.9658	1	1	2	0	0	0	0	2	1	193.333	99.3333	93	2	5.58	2.28	7.28	1	1	92.0059
674	0	1	67.7125	1	0	2	0	0	1	0	1	1	119.333	80	71	2	2.5	0.66	4.09	1	0	59.238
675	0	1	74.8337	0	0	2	0	0	0	0	1	1	136.667	90	97	2	3.27	1.3	4.58	1.9	0	55.7345
676	0	1	76.0575	0	0	1	0	0	0	0	1	1	180	80	80	2	3.01	0.94	4.9	1.5	1	70.2595
677	0	2	69.7221	0	0	1	0	0	0	0	1	2	150	80	92	2	2	6.21	6.07	5.6	0	29.3082
678	0	2	70.1629	0	0	2	0	0	0	0	1	1	160	76.6667	83	2	3.05	1.58	3	1	0	48.6555
679	0	2	70.0753	0	0	2	0	0	0	0	1	1	123.333	70	94	2	2	4	4.35	4.2	0	49.8771
680	0	1	72.5777	1	0	1	0	0	0	0	1	1	116.667	76.6667	85	2	3.34	1.14	4.88	1	0	48.5796
681	0	1	74.9624	0	1	1	0	0	0	0	1	1	193.333	73.3333	87	2	2.82	0.91	4.36	1.9	0	48.2351
682	0	1	74.9624	0	0	1	0	0	0	0	1	1	140	71.3333	78	2	4.25	0.86	5.86	1.5	0	55.0836
683	0	1	71.8795	0	1	2	0	0	0	0	1	1	136.667	86.6667	82	2	2.32	1.2	4.04	2	0	57.5292
684	0	1	75.1677	0	0	1	0	0	0	0	1	2	123.333	70	60	2	3.17	0.44	5.25	2.9	0	50.6023
685	0	1	73.1362	0	0	2	0	0	0	0	1	2	140	74.6667	90	2	3.29	1.7	4.9	1.2	0	44.1214
686	0	2	67.1622	0	0	1	0	0	0	0	1	1	120	76.6667	94	2	4.45	0.98	6.28	1	0	44.8195
687	0	1	74.8802	0	1	2	0	0	0	0	2	1	138.667	86.6667	91	2	3.11	1.84	5.12	1.6	0	47.3455
688	0	1	72.5503	0	0	1	0	0	0	0	1	1	120	60	80	2	3.38	1.23	5.37	1	1	62.7318
689	0	2	69.8234	0	0	2	0	0	0	0	1	1	133.333	80	96	2	3.08	2.25	5.37	1.8	0	56.0678
690	0	1	66.8337	1	1	1	0	0	0	0	1	2	127.333	76	87	2	3.36	1.18	5.06	2.8	0	57.6971
691	0	1	74.6667	0	0	2	0	0	1	0	2	1	143.333	93.3333	85	2	2.85	1.37	4.68	5.9	1	50.2738
692	0	2	64.7447	0	0	1	0	0	0	0	2	1	140.667	72.6667	101	2	2	4.28	4.38	1.8	0	40.2233
693	0	1	74.7187	0	0	1	0	0	0	0	2	1	166.667	70	95	2	3	1.12	4.65	1	0	49.2691
694	0	2	53.5715	0	0	2	0	0	0	0	1	1	140	80	75	2	4.43	2.13	6.64	1.8	0	58.1309
695	0	1	72.397	1	1	1	0	0	0	0	1	1	161.333	86.6667	98	2	2.13	1.12	3.74	4.6	0	51.0817
696	0	1	71.718	1	1	1	0	0	0	0	1	1	153.333	94	95	2	2.16	1.63	3.97	5.6	0	56.3534
697	0	1	77.4921	0	0	1	1	0	0	0	1	1	174	80	95	2	3.04	1.08	4.8	2.2	0	42.0432
698	0	1	69.4675	1	0	2	0	0	0	0	1	1	130	80	85	2	3.19	3.04	5.37	1.7	1	70.7585
699	0	1	66.4914	1	0	1	1	0	0	0	2	1	193.333	110	76	2	3.35	0.71	4.97	7.9	1	65.4594
700	0	1	68	0	1	1	0	0	0	0	1	1	136.667	86.6667	75	2	3.93	1.02	6.19	2.1	0	54.3078
701	0	1	71.3292	1	0	2	0	0	0	0	2	1	180.667	92	85	2	2.96	1.96	4.77	1.4	0	55.3112
702	0	1	71.5756	0	1	1	0	0	0	0	1	1	144	81.3333	83	2.1	3.29	0.88	5.79	1.5	0	57.6521
703	0	1	69.3854	1	0	2	1	0	0	0	1	1	122	72.6667	83	2	3.05	0.84	4.51	1	0	57.2844
704	0	1	70.5763	1	1	1	0	0	0	0	2	1	126.667	80	83	2	2	0.84	3	1	0	59.3606
705	0	1	74.6667	0	0	1	0	0	0	0	2	1	172.667	91.3333	112	2	4.05	1.81	5.02	2.5	0	55.7999
706	0	2	62.475	0	0	1	0	0	0	0	2	1	176	98.6667	85	2	2	2.2	3.62	3.1	0	49.5698
707	0	1	69.629	0	1	1	0	0	0	0	1	1	149.333	72	101	2	2	9.29	6.01	3.9	0	52.6099
708	0	1	78.4914	0	0	1	0	0	0	0	2	1	142.667	76	94	2	2.22	0.69	4.38	1.7		76.0864
709	0	1	74.475	0	0	2	0	0	0	0	1	1	156.667	81.3333	100	2	2.24	0.93	3.96	1.3	0	59.758
710	0	2	69.3306	0	0	2	0	0	0	0	2	1	116.667	63.3333	75	2	3.8	1.3	5.29	1	0	55.5156
711	0	1	73.5825	0	0	2	0	0	0	0	2	2	152.667	73.3333	101	2	3.92	1.06	5.84	1	0	42.1047
712	0	1	71.8877	1	1	1	0	0	0	0	1	1	116.667	73.3333	75	2	3.17	2	5.22	2.4	0	52.3083
713	0	2	73.6591	0	0	2	1	0	0	0	2	1	122.667	73.3333	85	2	2.22	1.6	4.5	1.5	0	38.9363
714	0	1	73.796	0	0	2	0	0	0	0	2	1	166.667	86.6667	77	2	3.33	1.01	5.2	1	0	44.7111
715	0	1	73.3306	0	0	1	0	0	0	0	2	1	176.667	76.6667	93	2	4.66	1.83	6.84	7.7	0	53.9661
716	0	1	72.3806	0	0	2	0	0	0	0	1	1	123.333	68	90	2	2.71	2.25	4.44	3.4	0	59.9527
717	0	2	61.911	0	0	1	0	0	0	0	1	1	149	90	91	2	3.05	0.88	4.47	4.3	0	45.9976
718	0	1	66.5435	0	0	1	0	0	0	0	2	1	170	94	99	2	4.17	2.73	6.4	7.4	0	50.201
719	0	1	68.5448	1	1	2	0	0	0	0	2	1	164	90	78	2	2.63	0.6	4.34	1.1	0	50.9517
720	0	1	70.5763	0	0	1	0	0	0	0	1	1	119.333	70	72	2	2.81	1.08	4.25	1	0	59.3606
721	0	1	69.5305	1	0	1	0	0	0	0	1	1	120	90	93	2	2.57	1.05	5.01	1.9	0	56.6143
722	0	1	66.5435	1	1	1	0	0	0	0	2	1	161.333	86.6667	93	2	2	3.32	4.32	3.3	0	45.0097
723	0	1	71.5756	0	0	1	0	0	0	0	1	1	123.333	70	62	2.06	3.24	0.66	5.6	1.8	0	41.2824
724	0	2	62.412	0	0	1	0	0	0	0	1	2	119.333	60	74	2	2.38	0.71	4.04	1	0	45.3417
725	0	2	61.5715	0	0	1	0	0	0	0	2	1	163.333	89.3333	101	2	2.82	2.1	4.87	8.1	0	56.3709
726	0	1	71.4524	1	0	1	0	0	0	0	1	1	141.333	80.6667	100	2	2.55	0.77	4.69	1.1	0	58.9964
727	0	1	66.0808	1	1	1	0	0	0	0	2	1	110	76.6667	90	2	3.24	0.77	5.07	2	0	47.2012
728	0	1	71.0856	0	0	1	0	0	0	0	2	2	133.333	66.6667	98	2	2	1.89	3.32	5.1	0	53.1433
729	0	2	65.4757	0	0	1	0	0	0	0	1	1	112.667	64	86	2	2.25	2.07	5.03	1.9	0	52.1511
730	0	1	70.8939	0	0	1	0	0	0	0	1	1	155.333	87.3333		2	2.05	0.5	3.64	3.1	0	44.4267
731	0	2	61.911	0	0	1	0	0	0	0	1	1	134.667	78.6667	80	2	3.54	1.64	5.09	1.5	0	42.2858
732	0	2	68.909	0	0	2	0	0	0	0	1	1	123.333	76.6667	65	2	4.36	1.46	6.1	1.5	0	48.5048
733	0	2	65.6427	0	0	2	0	0	0	0	1	1	128.667	76	84	2	4.21	1.41	5.83	6.6	0	46.8405
734	0	1	69.5606	1	1	1	0	0	0	0	1	1	146	90	89	2	2.44	0.82	3.72	1	0	55.4144
735	0	1	67.5592	0	0	1	0	0	0	0	2	1	153.333	108	103	2	2.6	0.09	4.11	1.1	0	45.8842
736	0	1	65.7139	1	1	1	0	0	0	0	1	2	173.333	90	72	2	3.11	0.93	4.97	1	0	53.537
737	0	1	71.4716	0	0	1	0	0	0	0	1	1	160	80	95	2	3.12	1.06	5.21	1	0	55.8476
738	0	2	63.7426	0	0	1	0	0	0	0	1	1	153.333	80	93	2	3.51	1.52	5.41	1.6	0	53.4486
739	0	1	64.2136	0	0	2	0	0	0	0	2	1	139.333	90	92	2	2.95	2.28	4.89	1.3	0	56.3485
740	0	1	71.9945	0	0	1	0	0	0	0	1	1	166.667	95.3333	87	10	2.48	0.74	3	2.6	0	56.8572
741	0	1	72.5832	1	0	1	0	0	0	0	1	1	122	70	114	2	2.16	3.82	4.62	4.6	0	53.6853
742	0	1	70.7488	0	0	2	0	0	0	0	1	1	106.667	60.6667	84	2	3.04	1	4.73	1.2	0	59.9593
743	0	2	68.6571	0	0	2	0	0	0	0	1	2	146.667	80	91	2	4.51	1.83	6.97	2.4	0	52.952
744	0	2	66.8227	0	0	2	0	0	0	0	2	1	140	78	82	2	4.11	4.03	7.13	3.6	0	44.9265
745	0	1	68.9801	1	1	2	0	0	0	0	2	1	189.667	107.333	87	2	3.24	0.96	4.93	3.3	0	56.2314
746	0	1	71.5592	0	0	2	0	0	0	0	1	1	140.667	82	93	2	2.66	2.4	4.56	2.1	0	23.5127
747	0	1	72.5613	1	0	2	0	0	0	0	1	1	110.667	67.3333	76	2	2	1.19	3.7	1	0	43.9093
748	0	2	66.8884	0	0	2	0	0	0	0	1	1	105.333	62.6667	72	2	3.67	1.41	5.38	1	0	50.3902
749	0	2	65.911	0	0	1	0	0	0	0	2	1	126.667	73.3333	88	2	2.62	1.04	4.13	1	0	50.7374
750	0	2	67.1567	0	0	2	0	0	0	0	1	1	136.667	76.6667	93	2	3.63	1.79	6.02	1	0	42.9269
751	0	2	66.3299	0	0	1	0	0	0	0	1	1	150	88	79	2	2.64	1.87	4.63	1.4	0	54.5178
752	0	1	71.3292	0	0	2	0	0	0	0	2	2	126.667	75.3333	93	2	2.33	0.89	4.04	2.1	0	51.9853
753	0	1	72.5448	1	1	2	0	0	0	0	1	1	103.333	70	89	2	3.51	0.64	4.86	11.2	0	58.5454
754	0	1	71.6277	0	1	2	0	0	0	0	1	1	120	73.3333	86	2	3.83	1.23	5.57	1	0	57.6311
755	0	1	77.41	0	0	2	0	0	0	0	1	1	123.333	80.6667	80	2	3.48	1.35	5	6.8	0	48.3464
756	0	2	61.3279	0	0	1	0	0	0	0	2	1	136	70	89	2	2.97	1.68	5.05	3.3	0	59.5156
757	0	2	62.4093	0	0	1	0	0	0	0	1	2	116	69.3333	88	2	4.18	1.26	6.33	1	0	59.0652
758	0	2	60.742	0	0	1	0	0	0	0	2	2	140.667	70	93	2	3.04	3.27	5.27	2.9	0	47.4077
759	0	1	70.8939	0	0	2	0	0	0	0	1	1	133.333	81.3333	87	2	3.29	1	4.7	1.8	0	43.2783
760	0	2	66.1602	0	0	1	0	0	0	0	2	2	153.333	74.6667		2	3.64	1.33	5.19	1	1	25.7475
761	0	1	65.7166	1	0	1	0	0	0	0	1	1	116	80	82	2	2.94	1.9	4.78	2	1	56.9311
762	0	2	60.5722	0	0	1	0	0	0	0	1	2	122.667	70.6667	95	2	3.53	1.94	5.45	2.7	0	57.5068
763	0	1	70.9624	0	0	2	0	0	0	0	2	1	186.667	100	76	2	4.33	0.91	5.76	1	0	47.3121
764	0	2	58.6557	0	0	1	0	0	0	0	1	2	122	72	82	2	3.46	2.76	5.58	1	0	52.7518
765	0	1	77.4921	0	0	1	0	0	0	0	2	1	164	82	90	2	2.65	0.84	4.08	6.4	0	43.9615
766	0	2	60.6571	0	0	1	0	0	0	0	1	1	139.333	70	71	2	3.76	1.59	5.71	1.2	0	56.013
767	0	2	61.744	0	0	1	0	0	0	0	2	1	130.667	90.6667	83	2	3.46	2.17	5.25	10.5	0	44.5905
768	0	2	62.078	0	0	1	0	0	0	0	1	1	141.333	94	80	2	3.15	1.66	4.7	2.9	0	46.4492
769	0	2	63.7426	0	0	1	0	0	0	0	2	2	126.667	69.3333	82	2	3.15	0.73	4.4	1.1	0	48.0119
770	0	1	63.7947	0	0	2	0	0	0	0	2	2	125.333	73.3333	66	2	2.67	1	4.19	2.2	0	56.5145
771	0	2	62.0753	0	0	1	0	0	1	0	2	1	132	86.6667	97	2	2.96	0.98	4.7	1.8	0	56.1718
772	0	1	73.399	0	0	1	0	0	0	0	2	1	132	84.6667	84	2	3.04	0.9	4.83	1	0	41.4472
773	0	2	59.7426	0	0	1	0	0	0	0	1	1	134	79.3333	88	2	2	4.45	4.44	4.9	0	37.5327
774	0	2	59.655	0	0	1	0	0	0	0	1	1	118.667	80	95	2	3.23	2.08	4.89	2.2	0	54.3277
775	0	2	61.3279	0	0	1	0	0	0	0	1	1	178	100	85	2	3.5	1.95	5.32	4.8	0	55.7497
776	0	2	60.9719	0	0	1	0	0	0	0	1	1	133.333	73.3333	81	2	2.73	3.18	5.09	2.5	0	55.8892
777	0	2	58.4942	0	0	1	0	0	0	0	1	1	123.333	78.6667	94	2	2.8	2.5	5.09	1.9	0	41.6159
778	0	2	60.6571	0	0	1	0	0	0	0	1	1	130.667	83.3333	89	2	2	2.29	4.11	1	0	55.3083
779	0	2	60.7201	0	0	1	0	0	0	0	2	1	146.667	80	77	2	2.86	3.39	5.13	3.2	0	39.7939
780	0	2	60.6598	0	0	1	0	0	0	0	2	1	144.667	94.6667	104	2	2.17	0.64	4.28	2.2	0	53.9456
781	0	2	61.911	0	0	2	0	0	0	0	1	1	153.333	90	99	2	3.48	1.18	4.87	2.4	0	48.6336
782	0	2	61.5743	0	0	1	0	0	0	0	2	1	170	90	86	2	4.31	2.37	6.86	2.4	0	55.6533
783	0	1	64.2464	1	1	1	0	0	0	0	2	1	153.333	90	75	2	2.62	0.89	4.45	1.9	0	52.0061
784	0	1	67.165	0	0	1	0	0	0	0	2	1	120	70	94	2	3.25	3.56	10	1	0	48.5912
785	0	1	65.3881	1	1	1	0	0	0	0	1	1	160	90	74	2	2.07	0.36	4.07	1	1	68.3932
786	0	2	60.3888	0	0	1	0	0	0	0	1	1	143.333	86	80	2	3.06	0.9	5.12	1.6	0	59.1145
787	0	2	59.8248	0	0	1	0	0	0	0	2	1	150	86	100	2	3.19	0.77	4.75	3.1	0	48.2488
788	0	2	61.5743	0	0	1	0	0	0	0	1	1	160	83.3333	93	2	2.26	2.68	4.14	3.1	0	47.1313
789	0	2	58.4942	0	0	1	0	0	0	0	2	1	123.333	86.6667	90	2	2.95	2.37	5.34	2.4	0	57.6028
790	0	2	58.8884	0	0	1	0	0	0	0	2	1	154	80	81	2	2	4.43	4.77	2.8	0	48.5672
791	0	2	59.2444	0	0	1	0	0	0	0	2	1	134	72.6667	98	2	2	2.91	3.91	4.6	0	46.8674
792	0	2	58.7406	0	0	2	0	0	0	0	2	1	146	85.3333	88	2	3.39	2	5.59	1.3	0	54.6778
793	0	2	58.412	0	0	1	0	0	0	0	1	1	106	70	83	2	2.68	1.86	4.52	3.2	0	52.8422
794	0	2	59.7399	0	0	1	0	0	0	0	2	2	150.667	90	82	2	2.39	4.49	5.26	1.1	0	49.9501
795	0	1	66.5051	1	1	1	0	0	0	0	1	1	150	90	68	2	2.81	0.68	4.58	1	0	44.6333
796	0	2	58.82	0	0	1	0	0	0	0	1	1	123.333	80	83	2	2.01	1.65	4.33	1.1	0	56.7405
797	0	2	61.4949	0	0	1	0	0	0	0	1	1	143.333	80	95	2	2.26	2.25	4.02	1.5	0	48.2254
798	0	2	59.4962	0	0	1	0	0	0	0	1	1	116.667	70	95	2	3.77	1.19	5.4	1.3	0	56.4716
799	0	2	58.8994	0	0	1	0	0	0	0	2	1	153.333	76.6667	60	2	3.99	1.31	6.26	2.4	0	56.7089
800	0	1	65.3881	0	0	1	1	0	0	0	1	1	160	80	82	2	3.1	0.6	4.57	21.8	1	52.6066
801	0	1	64.1314	1	1	1	0	0	0	0	1	1	121.333	78.6667	75	2	4.23	0.59	5.72	2.4	0	58.1797
802	0	1	59.718	1	0	1	0	0	0	0	1	1	120	80	84	2	2.14	0.82	5.06	1.4	1	73.2239
803	0	1	74.0178	1	1	1	0	0	0	0	1	1	160	80	78	2	3.54	0.69	5.56	2.3	1	107.959
804	0	1	63.7947	0	0	1	0	0	0	0	1	1	131.333	80	98	2	3.57	1.48	5.12	1	0	52.6805
805	0	1	71.2827	0			0	0	0	0			172.667	88.3333	78	2	3.21	0.77	5.26	2.2		91.7154
806	0	1	64.7201	0	0	1	0	0	0	0	1	1	166.667	100	74	2	4.17	1.36	5.78	1	0	55.0095
807	0	1	65.3005	1	0	1	0	0	0	0	1	1	156.667	89.3333	87	2	2.8	0.94	4.3	1	0	47.8924
808	0	2	58.6585	0	0	1	0	0	0	0	1	1	112	78	79	2	3.19	1.88	5.61	1	0	59.8374
809	0	1	72.9801	0	0	2	0	0	0	0	2	1	161.333	90	98	2	2.66	2.81	4.49	1	0	59.0268
810	0	1	68.9172	0	0	1	0	0	0	0	1	1	127.333	71.3333	95	2	3.27	0.83	4.54	1.1	0	54.5171
811	0	2	58.5572	0	0	1	0	0	0	0	2	2	148.667	81.3333	81	2	4.11	5.13	7.46	2.8	0	42.8581
812	0	2	60.3066	0	0	1	0	0	0	0	1	2	110	69.3333	85	2	2.85	1.1	4.33	2.5	0	52.1436
813	0	2	59.5729	0	0	2	0	0	0	0	1	1	120.667	72	78	2	3.07	0.72	4.62	1.3	0	55.7312
814	0	2	58.6585	0	0	1	0	0	0	0	1	1	114.667	70	102	2	2.28	1.69	3.93	1.9	0	51.515
815	0	2	58.8036	0	1	1	0	0	0	0	1	1	119.333	80	85	2	2.88	1.8	4.72	7.4	0	56.7471
816	0	2	58.7433	0	0	1	0	0	0	0	1	1	108.667	73.3333	104	2	2.29	1.01	3.84	3.8	0	50.3011
817	0	1	63.9151	0	0	1	0	0	0	0	1	2	146.667	80	102	2	3.03	1.29	4.79	1	0	58.8922
818	0	1	70.0972			1	0	0	0	0			131.333	81.3333	84							63.9671
819	0	2	59.3073	0	0	1	0	0	0	0	1	1	132	72	84	2	4.77	1.39	6.46	1.1	0	42.2072
820	0	1	70.0589	0	0	1	0	0	0	0	1	1	130	80	94	2	3.49	2.27	5.71	3.1	1	66.1856
821	0	1	68.8049	1	0	1	0	0	1	0	1	1	160	93.3333	68	2	2.79	1.34	4.68	1	0	52.3871
822	0	2	59.5756	0	0	1	0	0	0	0	1	1	130	80	86	2	2	9.76	4.97	1	0	29.8266
823	0	2	58.2423	0	0	1	0	0	0	0	2	2	148.667	82.6667	93	2	2.43	2.04	4.52	6.8	0	49.9032
824	0	1	70.0096	1	1	1	0	0	0	0	1	1	110	70	84	2	2.91	1.42	4.98	2.1	0	54.1003
825	0	2	58.4942	0	0	1	0	0	0	0	1	1	111.333	70	82	2.18	2.21	3.95	6.2	3.5	0	55.4559
826	0	2	58.3901	0	0	1	0	0	0	0	1	1	128.667	90	97	2	3.13	1.61	4.84	4.3	0	52.8503
827	0	2	58.4093	0	0	1	0	0	0	0	1	1	136.667	76.6667	73	2	3.81	1.18	5.9	2.8	0	52.2175
828	0	2	59.7399	0	0	1	0	0	0	0	1	1	109.333	76.6667	66	2	4.7	1.18	6.77	1	0	52.9852
829	0	2	58.245	0	0	1	0	0	0	0	1	1	116	72	81	2	3.06	1.97	4.68	10.9	0	48.2466
830	0	1	68.0465	1	1	1	0	0	0	0	2	2	136.667	96.6667	100	2	2.01	2.04	3.74	5.4	0	59.0992
831	0	2	60.2218	0	0	1	0	0	0	0	1	2	124	72	85	2	3.15	1.11	4.8	7.9	0	48.6586
832	0	2	59.0773	0	0	1	0	0	0	0	1	1	109.333	70	72	2	2.53	0.62	3.85	2.3	0	51.3636
833	0	1	63.05	1	1	1	0	0	0	0	1	1	135.333	80	100	2	2	2.69	4.24	1	0	48.2169
834	0	2	58.2231	0	0	1	0	0	0	0	1	1	118.667	70	85	2	4.15	1.73	6.04	3.2	0	49.91
835	0	1	63.3183	1	1	1	0	0	0	0	2	1	176.667	93.3333	84	2	2.93	0.62	5.03	70	0	55.5538
836	0	2	58.4093	0	0	1	0	0	0	0	1	2	100.667	60	84	2	2.35	3.83	5.44	15.5	0	54.8052
837	0	2	58.3244	0	0	1	0	0	0	0	2	2	160	73.3333	83	2	3.7	1.45	5.7	1.1		62.4588
838	0	2	58.4093	0	0	1	0	0	0	0	1	1	140	90	104	2	4.41	1.03	5.96	3	0	53.4828
839	0	2	58.1383	0	0	1	0	0	0	0	1	1	103.333	70	78	2	4.53	1.5	6.34	2.1	0	42.9844
840	0	2	58.2231	0	0	1	0	0	0	0	1	1	122.667	74.6667	88	2	2	7.3	5.77	4.6	0	40.498
841	0	2	69.8234	0	0	1	0	0	0	0	2	1	127.333	72.6667	91	2	2.46	1.94	4.44	2.5	0	53.8885
842	0	2	58.2231	0	0	1	0	0	0	0	2	1	140	86.6667	74	2	3.17	0.8	4.89	1	0	52.9124
843	0	2	60.4736	0	0	1	0	0	0	0	1	1	113.333	80	73	2	3.8	1.31	5.46	2.1	0	41.4483
844	0	1	67.7125	1	0	1	0	0	0	0	1	1	143.333	96	79	2	2.48	0.64	3.94	9.1	0	56.1385
845	0	1	65.4073	0	0	1	0	0	0	0	1	1	150	90	94	2	3.65	0.86	5.28	1	0	53.6525
846	0	2	61.9713	0	0	2	0	0	0	0	1	1	152.667	80	80	2	2.67	1.6	4.41	6.7	0	44.9962
847	0	1	58.9103	0	1	1	0	0	0	0	1	1	107.333	90	83	2	4.11	1.07	6	1.4	0	49.6396
848	0	1	85.8289	0	0	2	0	0	0	0	2	2	139.333	71.3333	88	2	2.98	2.24	4.83	5.4	0	41.841
849	0	2	70.245	0	0	1	0	0	0	0	2	1	170	89.3333	95	2	3.56	3.14	6.33	1	0	41.5645
850	0	1	74.4148	0	0	2	0	0	0	0	1	1	163.333	90	87	2	2.74	1.51	4.96	1.4	0	36.7582
851	0	1	73.629	0	1	1	0	0	0	0	1	1	102	62.6667	84	2	3.04	0.93	4.77	1	0	53.2924
852	0	1	77.4702	0	0	1	0	0	0	0	2	2	191.333	100	93	2	4.07	2.28	6.03	1.6	1	39.9407
853	0	1	81.8836	0	0	1	0	0	0	0	1	1	141.333	70	81	2	2.98	1.13	4.97	1.4	0	58.7509
854	0	2	76.8049	0	0	1	0	0	0	0	1	1	144	73.3333	84	2	3.44	1.27	5.32	1.5	0	51.3095
855	0	1	75.4196	0	0	1	0	0	0	0	1	1	106.667	76.6667	79	2	2	0.87	3	1	0	49.5134
856	0	1	77.9165	0	0	2	0	0	0	0	1	2	223.333	86	96	2	2.33	1.16	3.79	1.7	0	47.2444
857	0	2	73.1389	0	0	1	0	0	0	0	2	1	183.333	84	67	2	2.98	1.1	4.83	1.3	0	43.4539
858	0	2	70.82	0	0	1	0	0	0	0	2	1	133.333	80	95	2.08	2.06	1.73	4.93	4.9	0	58.8225
859	0	1	76.4654	1	0	1	0	0	0	0	1	1	133.333	70	76	2	2.88	1.01	4.85	1.6	0	51.1724
860	0	1	80.5832	1	0	1	0	0	0	0	1	2	128.667	68	88	2	2.87	1.46	4.46	1	0	42.6294
861	0	1	69.0021	0	1	1	0	0	0	0	1	1	145.333	98.6667	92	2	2.48	1.54	4.12	1.6	0	55.053
862	0	1	73.744	0	0	1	0	0	0	0	1	1	156.667	76	79	2	2.38	0.95	4.21	1	0	50.0997
863	0	1	71.0801	1	1	2	0	0	0	0	2	1	178.667	78	90	2	4.01	1.48	5.76	2	0	49.0934
864	0	1	73.4921	1	1	1	0	0	0	0	1	1	140	70	80	2	4.48	1.04	6.62	1.5	1	69.6813
865	0	2	72.9719	0	0	2	0	0	0	0	1	1	108.667	68	86	2	2.21	2.13	4.03	4.4	0	46.0462
866	0	1	72.5777	0	0	1	0	0	0	0	2	2	160	80	81	2	2.3	4.38	5.13	1.5	0	42.403
867	0	2	67.718	0	0	2	0	0	0	0	1	1	136.667	86.6667	75	2	3.16	1	4.99	1.4	0	56.9031
868	0	1	73.0815	1	1	1	0	0	0	0	1	1	140	80	85	2	4.14	1.52	5.99	1.1	0	40.51
869	0	1	72.783	0	1	1	1	0	0	0	1	1	142	80	71	2	2	0.58	4.19	1.3	1	64.1469
870	0	1	71.8823	0	1	1	0	0	0	0	1	1	135.333	80.6667	79	2	3.39	0.58	5.14	1	0	33.5096
871	0	1	69.0815	0	0	1	0	0	0	0	2	1	133.333	80	89	2	4.2	2.01	6.41	1.2	0	48.8485
872	0	1	73.3306	1	1	1	0	0	0	0	1	1	123.333	80	84	2	4.79	1.06	6.69	1	0	43.2904
873	0	1	71.7153	0	0	1	0	0	0	0	1	1	142	83.3333	87	2	2.54	1.32	4.05	1	0	53.456
874	0	1	71.217	0	0	1	0	0	0	0	1	1	120	80	88	2	3.44	1.31	5.08	1	0	48.5797
875	0	1	68.4134	1	1	1	0	0	0	0	2	1	170	90	98	2	2.73	1.63	4.39	1.8	0	53.6006
876	0	1	75.9617	0	0	1	0	0	0	0	2	1	173.333	86.6667	98	2	3.44	1.13	4.86	17.3	1	55.2946
877	0	1	70.3819	0	0	1	0	0	0	0	1	1	153.333	90	96	2	3.02	0.82	4.39	2.3	0	53.4067
878	0	2	68.501	0	0	1	0	0	0	0	1	1	120.667	83.3333	66	2	3.31	1.78	5.35	1.8	0	53.0101
879	0	1	75.1622	1	1	1	0	0	0	0	1	1	116	70	76	2	2.44	0.59	4.12	13.8	0	55.606
880	0	2	70.7187	0	0	2	0	0	0	0	2	1	166.667	80	86	2	5.43	1.37	7.16	1	0	47.3305
881	0	1	69.5469	0	0	1	0	0	0	0	1	1	160	100	79	2	3.07	0.63	5.03	1	0	58.4796
882	0	2	75.1732	0	0	1	1	0	0	0	1	1	160	110	86	2	3.63	0.63	5.13	2.24	0	49.9466
883	0	2	69.9932	0	0	2	0	0	0	0	1	1	133.333	80	89	2	2.38	2.38	4.33	1.7	0	48.1368
884	0	2	69.8891	0	0	2	0	0	0	0	1	1	126.667	66.6667	70	2	3.31	1.21	5.37	1	0	40.8089
885	0	1	70.0479	1	0	1	0	0	0	0	1	1	102	62.6667	68	2	2	0.78	3.13	19	0	55.8112
886	0	1	55.7235	0	1	1	0	0	0	0	1	1	150	80	86	2.14	2	0.94	6.06	1.5	1	105.622
887	0	1	71.2142	0	0	2	0	0	0	0	1	1	135.333	76.6667	89	2	2.68	1.46	4.19	1	0	52.0273
888	0	2	67.5565	0	0	1	0	0	0	0	1	1	118	76	71	2	3.4	1.81	5.16	2.3	0	41.0585
889	0	1	72.4983	0	1	1	1	0	0	0	2	1	146.667	65.3333	75	2	2.81	0.9	4.12	4	0	56.6564
890	0	1	73.4757	0	0	2	0	0	0	0	2	1	203.333	90	94	2	4.19	2.18	7	5.7	0	48.2741
891	0	1	70.5024	0	0	1	0	0	0	0	1	1	116.667	70	84	2	2.83	0.91	4.39	52	0	58.7333
892	0	1	70.2177	0	0	1	0	0	0	0	1	2	130	81.3333	93	2	2.74	2.33	4.62	3.9	0	55.7447
893	0	1	67.217	1	1	1	0	0	0	0	2	1	146.667	78.6667	82	2	2.57	4.68	5.9	1.8	0	58.1637
894	0	2	60.5749	0	0	1	0	0	0	0	1	1	116.667	80	100	2	3.23	1.59	5.39	1.5	0	59.0372
895	0	1	84.4654	0	0	1	0	0	0	0	1	1	143.333	86.6667	65	2	2.73	0.8	4.51	1	0	51.5265
896	0	1	76.8898	0	0	1	0	0	0	0	1	1	183.333	100	82	2	2	1.07	3.23	1.8	0	56.1563
897	0	1	75.6304	0	1	1	0	0	0	0	1	2	144	90	94	2	2	1.84	3.53	1	0	57.9381
898	0	2	73.4976	0	0	2	0	0	0	0	2	2	135.333	79.3333	85	2	3.15	2.05	4.74	5.2	0	44.326
899	0	2	72.1369	0	0	1	1	0	0	0	1	1	123.333	60	81	2	2.23	0.62	3.78	1	0	48.5662
900	0	1	74.9706	0	0	1	0	0	0	0	2	1	162.667	96.6667	84	2	3.76	3.44	6.47	3.9	0	52.7925
901	0	1	72.8816	0	1	1	0	0	0	0	1	2	146.667	70	81	2	2	1.44	3.43	1	0	51.9444
902	0	1	68.8296	1	1	1	0	0	0	0	1	1	136.667	80	80	2	3.3	1.01	4.82	1	0	49.8757
903	0	1	75.4825	0	1		0	0	0	0	2	1	130.667	101.333	70	2.09	2.01	0.47	4.35	3	1	64.4982
904	0	2	65.3908	0	0	1	0	0	0	0	2	1	143.333	76.6667	78	2	6.26	0.85	7.9	2.6	0	52.8333
905	0	1	66.3299	1	1	1	0	0	0	0	1	1	130	50	83	2	3.74	1.66	5.46	3.2	0	45.8741
906	0	1	59.8905	1	1	2	0	0	0	0	1	1	138.667	80	96	2.1	3.18	1.2	6.75	2.8	0	58.0859
907	0	2	58.8884	0	0	2	0	0	0	0	2	2	133.333	76.6667	145	2	3.13	4.53	6.2	7.6	0	37.4182
908	0	1	79.7426	0	0	1	0	0	0	0	1	1	140	90	85	2	3.51	2.71	5.74	6.2	0	39.6408
909	0	1	86.9651	0	0	1	0	0	0	0	2	1	154	80	76	2	2.44	0.94	3.96	1	0	52.9054
910	0	1	82.4203	0	0	1	0	0	0	0	1	1	119.333	77.3333	83	2	4.19	1.58	5.98	2.9	0	55.8702
911	0	1	82.9952	0	0	1	0	0	0	0	1	1	140.667	70	80	2	2	0.66	3.63	1	0	54.4016
912	0	2	69.8042	0	0	1	0	0	0	0	1	1	147.333	76	93	2	3.57	1.41	5.42	2.7	0	48.2007
913	0	1	77.7194	0	0	1	0	0	0	0	1	1	143.333	83.3333	86	2	2.4	2.46	4.28	1.6	0	48.2415
914	0	1	63.5455	1	1	1	0	0	0	0	1	1	139.333	91.3333	85	2	3.56	0.88	5.34	3.8	0	59.0453
915	0	1	62.9624	0	0	1	0	0	0	0	2	1	129.333	86	100	2	2.8	0.88	4.17	2.6	0	57.4389
916	1	1	70.7433	1	0	1	0	0	0	0	2	1			73	2	3.06	0.86	4.43	1	0	48.7416
917	0	2	64.3066	0	0	1	0	0	0	0	2	1	167.333	83.3333	100	2	3	1.9	5.01	1	0	44.7423
918	0	2	63.822	0	0	1	0	0	0	0	1	1	100	70	86	2.4	5.43	0.6	8.11	3.1	0	35.8202
919	0	1	68.553	0	0	1	0	0	0	0	1	1	160	90	78	2	3.86	1.67	6.31	1	1	66.0815
920	0	2	46.9021	0	0	2	0	0	0	0	1	1	113.333	73.3333	83	2	3.51	1.15	4.97	1.24	1	79.5339
921	0	1	66.475	1	1	1	0	0	0	0	2	1	193.333	113.333	81	2	2.85	1.67	4.5	1	0	56.6286
922	0	1	78.7269	0	0	1	0	0	0	0	1	1	143.333	75.3333	88	2	2.51	1.37	4.38	1	0	47.4346
923	0	1	73.796	0	1	1	0	0	0	0	1	1	130	80	87	2	3.59	2.24	5.96	1	0	49.5895
924	0	1	72.1314	0	0	2	0	0	0	0	1	1	123.333	77.3333	88	2	5.66	1.74	7.32	1.3	0	54.4227
925	0	1	77.0568	0	1	1	0	0	0	0	1	1	153.333	83.3333	86	2	2.45	1.7	3.97	1.1	0	47.5306
926	0	1	76.063	1	1	1	0	0	0	0	1	1	125.333	93.3333	86	2	2.2	1.14	4.16	4.3	0	51.3173
927	0	1	59.833	1	0	1	0	0	0	0	2	1	160	86.6667	79	2	2.72	1.36	6.7	1	1	98.7934
928	0	1	67.4743	1	1	2	0	0	0	0	1	1	113.333	70	93	2	3.61	1.88	5.56	2.9	0	50.8402
929	0	1	72.835	0	1	2	0	0	0	0	1	1	141.333	77.3333	82	2	4.1	0.9	6.13	1	0	46.2632
930	0	1	73.065	0	0	2	0	0	0	0	1	1	123.333	79.3333	101	2	2.11	0.61	3.52	1.3	0	58.3319
931	0	1	74.8528	0	0	1	0	0	0	0	1	1	140	80	120	2	3.28	1.69	5.29	2.3	1	75.8669
932	0	1	73.1472		0	2	0	0	0	0	2	2	156.667	70	102	2	2.01	6.53	5.68	1.6	1	24.9385
933	0	1	69.8919	0	0	1	0	0	0	0	1	1	150	100	97	2	3.73	1.89	6.34	7.5	1	57.081
934	0	1	68.3012	1	0	1	0	0	0	0	2	1	180	90	84	2	3.84	1.5	5.86	1.3	1	74.1938
935	0	1	71.1458	1	0	2	0	0	0	0	1	1	131.333	70.6667	88	2	2	0.88	3	1.4	0	52.5816
936	0	1	74.3354	0	0	2	0	0	0	0	1	1	126.667	61.3333	74	2	3.28	0.8	4.92	2.7	0	54.1554
937	0	1	73.232	1	0	2	0	0	0	0	1	1	140	70	89	2	4.35	1.23	6.05	1.9	0	56.3651
938	0	1	67.5592	1	0	1	0	0	0	0	2	1	160	100	102	2	2.95	2.51	5.22	1.1	0	45.8842
939	0	1	66.0479	0	1	1	0	0	0	0	1	1	140	90	93	2	2.23	1.34	3.8	1	0	59.2826
940	0	1	68.397	1	1	2	0	0	0	0	1	1	136.667	80	74	2	2.28	1.09	4.34	5.6	0	59.6084
941	0	1	63.5017	0	1	1	0	0	1	0	1	1	110	70	93	2	3.59	1	5.92	1.8	0	56.0512
942	0	1	80.8816	0	1	1	0	0	0	0	2	1	179.333	93.3333	85	2	2	1.08	4.05	1.8	0	56.4773
943	0	1	85.4757	1	1	1	0	0	0	0	2	1	120	70	88	2	2.78	1.17	4.43	2.4	0	51.7199
944	0	2	77.076	0	0	2	0	0	0	0	2	1	148	83.3333	83	2	2.6	2.18	4.79	4.7	0	46.9101
945	0	1	78.9103	0	0	1	0	0	0	0	1	1	123.333	57.3333	72	2	3.13	0.74	5.18	1	0	39.8732
946	0	2	74.308	1	1	1	0	0	0	0	1	1	93.3333	60	70	2	2.32	0.84	3.94	1	0	59.9164
947	0	1	78.6448	0	1	1	0	0	0	0	1	1	150	80	74	2	3.47	0.78	5.79	1	0	54.8592
948	0	1	78.3984	0	0	1	0	0	0	0	1	1	153.333	76.6667	106	2	2.82	0.8	4.76	1	0	49.9699
949	0	1	74.475	0	0	1	0	0	0	0	1	1	133.333	80	85	2	2.85	0.74	4.79	1	0	57.757
950	0	2	72.4079	1	0	1	0	0	0	0	1	1	110	66.6667	82	2	3.91	1.06	5.48	3.2	0	58.17
951	0	1	77.5578	0	0	1	0	0	0	0	1	1	130	90	98	2	2.78	1.91	4.63	1.7	0	44.344
952	0	1	77.6454	0	0	1	0	0	0	0	1	2	166.667	90	91	2	3.26	2.18	4.99	3.9	1	56.4849
953	0	2	69.9904	0	0	1	0	0	0	0	2	1	140.667	90	97	2	3.32	2.89	5.51	12.8	0	51.1536
954	0	1	76.7502	0	1	1	0	0	0	0	1	1	169.333	86.6667	67	2.53	2	0.75	3.86	1	0	53.2445
955	0	2	71.9069	0	0	1	0	0	0	0	1	1	150	79.3333	93	2	5.12	1.79	6.98	3.7	0	56.7749
956	0	2	71.7399	0	0	1	0	0	0	0	1	1	133.333	78	95	2	2.09	2.81	4.24	2.4	0	48.7019
957	0	1	78.6283	1	1	1	0	0	0	0	1	1	116.667	70	74	2	2.63	0.86	4.05	1.2	0	48.894
958	0	1	79.4196	0	0	1	0	0	0	0	2	2	160	80	97	2	3.27	1.2	6.6	2.1	0	48.1415
959	0	1	77.1691	0	0	1	0	0	0	0	1	1	136.667	66.6667	74	2	2.24	0.54	4.15	2.1	0	56.6742
960	0	1	76.7201	0	0	1	0	0	0	0	1	1	156.667	103.333	85	2	2.01	1.83	3.78	1	0	43.4101
961	0	1	76.0548	0	0	1	0	0	0	0	1	1	140.667	63.3333	79	2	2.53	2.27	4.36	2.4	0	59.0985
962	0	1	75.666	0	1	1	1	0	0	0	1	2	146	90	88	2	2.33	0.79	3.67	1	0	54.2261
963	0	1	75.5592	0	0	1	1	0	0	0	2	1	151.333	80	96	2	3.18	1.51	4.9	1.5	0	43.3768
964	0	1	76.0575	0	1	1	0	0	0	0	1	1	120	70	78	2	2	0.88	4.31	1	0	48.3325
965	0	1	75.2142	0	1	1	0	0	0	0	2	1	140.667	89.3333	74	2	3.18	1.72	5.14	2.1		41.6248
966	0	1	75.4743	0	0	1	0	0	0	0	2	1	156.667	90	80	2	3	1.15	4.67	5.4	0	56.7174
967	0	1	74.9788	0	0	1	0	0	0	0	1	1	153.333	90	95	2	2.98	1.02	4.87	1	0	56.2902
968	0	1	75.4031	1	0	1	0	0	0	0	1	1	120	70	102	2.23	2.61	0.68	5.15	35.9	0	51.5557
969	0	1	74.9103	0	1	1	0	0	0	0	2	1	130	70	90	2	5.2	0.94	7.14	2.8	0	41.3589
970	0	1	75.1376	0	1	1	0	0	0	0	1	1	143.333	78.6667	88	2	2.35	0.93	3.68	29.7	0	58.139
971	0	1	75.3018	1	1	1	0	0	0	0	1	1	110	70	72	2	2.63	0.74	4.3	10.1	1	60.8094
972	0	2	69.4949	0	0	1	0	0	0	0	1	1	120.667	71.3333	94	2	3.6	1.16	5.39	1.2	0	51.9791
973	0	1	74.2533	0	1	1	0	0	0	0	1	1	153.333	81.3333	92	2	2.32	0.88	3.83	1.6	0	59.8511
974	0	1	74.2231	1	1	1	0	0	0	0	1	1	124	69.3333	83	2	2.49	2.6	5.02	1.8	0	59.1817
975	0	2	68.909	0	0	1	0	0	0	0	2	1	170	100	84	2	4.25	1.45	5.9	3.3	0	50.2874
976	0	1	78.5818	1	1	2	0	0	0	0	2	1	144.667	74.6667	94	2	2.99	1.84	4.94	1.2	0	57.3971
977	0	2	68.6571	0	0	1	0	0	0	0	1	1	139.333	72.6667	76	2	3.7	1.72	5.84	1.6	0	56.529
978	0	1	72.8131	1	1	1	0	0	1	0	2	1	170	90	86	2	3.21	0.71	4.67	1	0	57.7877
979	0	1	72.8296	0	0	1	0	0	0	0	1	1	150	80	87	2	3.3	1.06	4.95	2.2	0	45.8416
980	0	1	72.7529	0	0	1	0	0	0	0	1	1	166.667	96.6667	77	2	2	0.47	3.84	1.7	0	51.9914
981	0	1	71.833	0	0	1	0	0	0	0	1	1	161.333	100	113	2	2.46	1.97	4.43	3	0	49.7883
982	0	1	71.8795	1	1	2	0	0	0	0	1	1	153.333	93.3333	91	2	2.06	1.9	4.48	1.8	0	55.0978
983	0	1	71.7262	0	1	1	0	0	0	0	2	1	163.333	89.3333	90	2	2.6	0.83	4.33	1.8	0	50.3158
984	0	1	74.4723	0	0	1	0	0	0	0	1	1	130	80	78	2	3.42	0.54	5.15	1	1	81.7831
985	0	1	71.6277	0	0	1	0	0	0	0	2	2	154.667	86	90	2	3.67	3.7	6.19	3	0	41.2673
986	0	2	66.5708	0	0	1	0	0	0	0	1	1	140	86	89	2	3.13	5.59	6.63	4.6	0	47.0674
987	0	1	71.3977	0	0	2	0	0	0	0	2	1	160	90	78	2	2.77	1.81	4.57	1.2	0	50.4321
988	0	1	71.6413	1	0	1	0	0	0	0	2	1	140	92.6667	92	2	2.88	1.26	4.68	3.5	0	48.4351
989	0	1	71.2526	1	1	2	0	0	0	0	1	1	116	62.6667	74	2	2.22	1.12	3.72	16.4	0	56.5379
990	0	1	71.9726	1	0	1	1	0	0	0	1	1	146.667	70	75	2	2	0.64	4.06	33.1	0	54.4834
991	0	1	71.0856	1	0	1	0	0	0	0	1	1	138.667	81.3333	81	2	4.23	2.63	6.53	1.9	0	47.7146
992	0	1	71.0554	1	1	1	0	0	0	0	2	1	150	82.6667	80	2	2.61	0.86	4.56	1.6	0	56.0111
993	0	1	70.8118	0	0	2	0	0	0	0	2	1	150	80	93	2	2.66	1.5	4.18	1.1	0	56.7133
994	0	1	70.7269	0	0	1	0	0	0	0	1	1	116.667	80	82	2	2.03	2.68	4.76	2.4	0	49.6917
995	0	1	70.8884	1	1	1	0	0	0	0	1	1	135.333	95.3333	71	2	2.82	1.01	4.15	2.2	0	56.0769
996	0	1	73.0815	0	0	1	0	0	0	0	1	1	138.667	81.3333	94	2	3.61	0.7	5.54	1.4	0	59.6582
997	0	1	70.642	0	1	1	0	0	0	0	1	1	140	96.6667	99	2	2.56	1.73	4.17	2.3	0	52.768
998	1	1	75.3977	0	0	2	0	0	0	0	2	1	142.667	96	106	2	2.36	2.11	4.45	8.6	1	44.2109
999	0	1	69.1335	1	0	1	0	0	0	0	2	1	150	96.6667	103	2	3.75	1.3	5.29	5.4	0	54.4343
1000	0	1	69.9959	0	0	1	0	0	1	0	1	1	126.667	70	77	2	3.42	1.06	5.26	2.1	0	43.9312
1001	0	1	72.9719	0	0	1	0	0	0	0	1	1	130	80	98	2	3.04	0.91	4.68	1	0	56.4682
1002	0	1	68.4709	0	0	1	0	0	0	0	2	2	160	70	85	2	3.24	0.69	4.3	4	1	60.2451
1003	0	1	68.6571	0	0	2	0	0	0	0	2	1	143.333	90	93	2	4.19	1.64	6.44	4.8	0	55.1865
1004	0	1	54.8255	0	1	1	0	0	0	0	1	1	163.333	110	84	2	2.28	1.79	6.68	5.1	1	104.246
1005	0	1	72.063	0	0	1	0	0	0	0	1	1	116.667	80	96	2	2	5.08	4.61	10.5	0	48.7556
1006	0	1	70.0643	0	1	2	0	0	0	0	2	1	143.333	80	110	2	2.33	1.36	3.84	3.6	0	42.4295
1007	0	1	73.2539	1	0	1	0	0	0	0	2	1	156.667	80	75	2	2.13	1.38	5.09	1		50.2724
1008	0	1	71.0582	0	0	1	0	0	0	0	1	1	150	80	74	2	3.64	1.17	6.17	1	0	54.2635
1009	0	1	72.3641	0	0	2	0	0	0	0	1	1	183.333	93.3333	109	2	4.07	1.86	6.59	2.1	0	54.9105
1010	0	1	72.7201	0	1	1	0	0	0	0	1	1	153.333	90	94	2	2.49	0.65	4.77	1	1	50.966
1011	0	1	69.8125	0	0	1	0	0	0	0	1	1	170	90	98	2	2.79	0.99	4.35	6	0	57.1128
1012	0	1	70.5544	0	0	1	0	0	0	0	2	1	200	100	82	2	4.29	0.91	5.51	1.2	0	56.2086
1013	0	1	67.6386	1	0	1	0	0	0	0	1	2	140	70	80	2	3.64	1.05	5.08	27.6	1	65.7121
1014	0	1	67.9781	0	0	1	0	0	0	0	2	1	163.333	93.3333	76	2	2.94	1.25	4.6	2.8	0	48.3144
1015	0	1	68.4654	0	0	1	0	0	0	0	1	1	123.333	80	88	2	3.03	0.79	4.41	4.7	0	55.8424
1016	0	1	66.8118	1	1	1	0	0	0	0	2	1	154.667	79.3333	91	2	3.46	0.59	5.32	1	0	53.6614
1017	0	1	70.4723	0	0	1	0	0	0	0	2	1	163.333	90	92	2	3.71	1.43	5.76	5.5	0	59.404
1018	0	2	64.742	0	0	1	0	0	1	0	2	1	146.667	100	86	2	4.19	2.51	6.4	5	0	52.4206
1019	0	1	70.716	0	1	1	0	0	0	0	1	1	150	79.3333	91	2	3.31	1.08	5	2.2	0	54.9665
1020	0	1	69.5606	0	0	1	0	0	0	0	2	1	142	83.3333	92	2	2.69	1.44	4.13	1.2	0	48.6844
1021	0	1	66.7488	1	1	2	0	0	0	0	1	1	110	72.6667	81	2	3.27	1.11	5.64	1	0	49.6555
1022	0	1	69.4757	1	1	1	0	0	0	0	1	1	143.333	80	73	2	2.27	1.62	4.1	1.7	0	55.4475
1023	0	1	70.3025	0	0	1	0	0	0	0	1	1	160	76.6667	78	2	3.17	1.02	5.05	2.5	0	51.8389
1024	0	2	59.5702	0	0	1	0	0	0	0	1	1	143.333	93.3333	94	2	3.81	1.37	5.08	1.1	0	52.4141
1025	0	1	68.1314	1	1	1	0	0	0	0	1	1	144	76	82	2	2.33	3.04	4.78	7.5	0	50.606
1026	0	1	70.0589	0	1	1	0	0	0	0	1	1	103.333	80	74	2	2.71	0.65	4.72	1	1	67.839
1027	0	1	66.9733	0	0	1	0	0	0	0	1	1	143.333	80	76	2	2.78	0.88	4.22	1	0	58.2633
1028	0	1	67.5537	0	0	1	0	0	0	0	2	1	163.333	76.6667	84	2	2.5	1.2	4.05	16.9	0	48.9132
1029	0	1	71.0637	1	0	1	0	0	0	0	2	1	166.667	110	97	2	2.62	1.02	4.43	1.5	0	52.612
1030	0	1	75.3648	1	1	1	0	0	0	0	1	1	160.667	100	83	2	2.58	0.65	4.81	1.1	1	81.272
1031	0	1	68.6461	0	0	2	0	0	0	0	2	1	153.333	90	93	2	2.66	1.91	5.03	1	0	48.0882
1032	0	1	71.2142	1	1	2	0	0	0	0	2	1	163.333	96.6667	76	2	2.91	1.51	4.64	1	0	58.4404
1033	0	1	68.8049	0	0	1	0	0	0	0	1	1	132.667	76	91	2	3.18	1.28	4.89	1.4	0	57.5185
1034	0	1	68.3012	1	0	1	0	0	0	0	1	1	120	80	74	2	2	0.66	3.5	1	1	61.6955
1035	0	1	64.0849	1	0	1	0	0	0	0	1	2	144.667	70	86	2	3.52	1.26	5.24	1.2	0	57.5874
1036	0	1	68.7201	1	0	1	0	0	0	0	1	1	90	60	84	2	2.22	0.85	3.64	1	1	73.0048
1037	0	1	68.6379	1	0	1	0	0	0	0	1	1	176.667	86.6667	74	2	3.9	1.13	5.6	1	1	93.4353
1038	0	1	68.9637	0	0	2	0	0	0	0	1	1	155.333	90	89	2	3.56	0.97	4.89	1	0	59.3716
1039	0	1	66.2231	1	1	1	0	0	0	0	2	1	166	94.6667	120	2	2.74	2.2	4.98	1.5	0	52.8177
1040	0	1	66.4723	0	0	1	0	0	0	0	1	1	110	70	76	2	4.24	1.67	6.36	3.8	0	54.3365
1041	0	2	67.2936			1	0	0	0	0			153.667	72.3333	96	2	3.41	1.07	6.9	2.5		91.6927
1042	0	2	62.7406	0	0	1	0	0	0	0	2	2	150	76.6667	87	2	2.42	6.34	6.26	2	0	39.9994
1043	0	1	62.7953	1	1	1	0	0	0	0	1	2	136.667	80	92	2	2.09	2.85	4.48	1	0	45.8117
1044	0	2	58.6585	0	0	1	1	0	0	0	1	1	116.667	76.6667	86	2	2.73	3.39	4.98	1.1	0	47.0607
1045	0	1	69.7276	0	0	1	0	0	0	0	1	1	160.667	80	101	2	2.99	2.69	5.37	1.5	0	40.4683
1046	0	1	67.5811	1	1	1	0	0	0	0	1	1	179.333	90.6667	111	2.42	4	0.7	6.74	7.5	0	46.7063
1047	0	1	68.4654	1	0	1	0	0	0	0	1	1	146.667	81.3333	100	2	4.06	1.4	5.74	1	0	47.2687
1048	0	1	63.1376	1	0	1	1	0	0	0	2	1	173.333	86	88	2	2.8	1.36	4.17	3.3	0	53.975
1049	0	1	62.9733	1	1	1	0	0	0	0	1	1	146.667	96.6667	98	2.84	3.03	0.65	6.17	2.8	1	59.9236
1050	0	2	57.3908	0	0	1	0	0	0	0	1	1	133.333	76.6667	80	2	2.28	1.19	4	1.6	0	48.5369
1051	0	1	67.1348	1	1	1	0	0	0	0	1	1	146.667	82	84	2	3.39	1.87	5.72	2.2	0	57.5751
1052	0	1	69.3224	1	0	1	0	0	0	0	2	1	176.667	100	97	2	3.03	1.44	5.39	1	0	53.8056
1053	0	1	61.9959	1	0	1	0	0	0	0	1	1	140	96.6667	79	2	2.29	1.51	4.25	1	0	47.2922
1054	0	1	49.6838	1	1	2	0	0	0	0	1	1	100	62	93	2	2.41	1.43	8.11	3	1	110.199
1055	0	2	57.744	0	0	1	0	0	0	0	1	1	104.667	70	95	2	3.26	2.51	5.22	3.5	0	44.907
1056	0	1	62.2505	1	0	1	0	0	0	0	1	1	96.6667	60	76	2	2.12	2.18	4.4	1.5	0	53.2551
1057	0	2	56.9117	0	0	1	0	0	0	0	1	1	143.333	83.3333	90	2	2.79	2.37	5.44	4.9	0	41.2685
1058	0	2	59.5565	0	0	1	0	0	0	0	2	1	153.333	83.3333	91	2	2.91	2.44	4.98	1.9	0	55.7376
1059	0	2	56.909	0	0	1	0	0	0	0	2	1	143.333	80	95	2	2.33	2.21	4.36	10.1	0	59.0059
1060	0	1	66.8282	0	0	2	0	0	0	0	1	1	130	82	92	2.22	2	7.41	6.02	3	0	39.376
1061	0	1	66.8063	1	1	1	0	0	0	0	1	1	130	80	82	2	3.42	0.97	5.12	2.5	0	57.7082
1062	0	1	57.41	1	1	1	0	0	0	0	1	1	130	80	87	2	2.53	1.11	5.71	1.9	1	104.378
1063	0	1	67.2526	0	0	1	0	0	0	0	1	2	172	89.3333	87	2	2.93	0.86	4.46	1	0	51.9221
1064	0	1	69.0021	0	1	2	0	0	0	0	1	1	123.333	60	90							64.5188
1065	0	1	62.3874	1	0	1	0	0	0	0	1	1	120	80	82	2.04	3.9	1.03	6.41	1	1	60.1708
1066	0	2	56.7447	0	0	1	0	0	0	0	2	1	193.333	112.667	111	2	4.14	1.88	6.7	2.1	0	51.6059
1067	0	2	58.9103	0	0	1	0	0	0	0	2	1	137.333	86	80	2	2.42	2.39	4.89	10.1	0	23.3355
1068	0	1	70.0014	0	1	1	0	0	0	0	1	1	146.667	79.3333	95	2	3.42	2.04	5.54	1.7	0	54.6679
1069	0	2	59.1622	0	0	1	0	0	0	0	1	1	106.667	60	75	2	4.07	0.52	5.88	1	0	39.8491
1070	0	2	58.245	0	0	1	0	0	0	0	1	1	119.333	80	83	2	4.7	2.01	6.53	2.4	0	47.7168
1071	0	2	58.5708	0	0	1	0	0	0	0	1	1	124.667	80	81	2	2.68	0.75	4.45	1.6	0	59.0883
1072	0	2	57.911	0	0	1	0	0	0	0	1	1	119.333	76	95	2	2.39	2.23	4.54	1.3	0	45.8074
1073	0	2	60.3888	0	0	1	0	0	0	0	1	1	126.667	76.6667	91	2	4.61	0.99	6.4	1.9	0	59.1145
1074	0	2	58.308	0	0	1	0	0	0	0	1	1	106.667	69.3333	88	2	2.93	1.56	4.56	1.2	0	56.9449
1075	0	2	56.909	0	0	1	0	0	0	0	1	2	136	83.3333	82	2	4.47	3.23	7.26	2.9	0	59.0059
1076	0	1	65.744	1	1	2	0	0	0	0	1	1	176	90	75	2	2.72	0.8	4.46	6	0	48.181
1077	0	1	65.8207	1	1	2	0	0	0	0	1	1	140	73.3333	87	2	4.11	8.28	9.35	1	0	52.9672
1078	0	2	56.2437	0	0	1	0	0	0	0	2	1	146.667	73.3333	80	2	2.71	2.95	4.9	4.5	0	50.0375
1079	0	1	61.0513	1	1	1	0	0	0	0	1	1	120	80.6667	85	2	4.04	1.11	5.71	1	0	55.8774
1080	0	1	61.2457	1	1	1	0	0	0	0	1	1	153.333	80	69	2	3.2	1.31	5.5	5.2	0	40.0126
1081	0	1	61.4155	0	0	1	0	0	0	0	2	2	160.667	80	101	2	2	1.65	3.44	1	0	53.5684
1082	0	1	61.3826	1	1	1	0	0	0	0	2	1	150.667	101.333	85	2	2.68	2.97	4.84	1	0	50.6055
1083	0	2	56.2437	0	0	1	0	0	0	0	1	1	126.667	80	84	2	2	1.17	3.78	1.5	0	50.6088
1084	0	1	60.8569	1	1	2	0	0	0	0	1	1	130	90	90	2	4	2.56	6.34	1.5	0	53.2592
1085	0	2	56.3285	0	0	2	0	0	0	0	2	1	128.667	86.6667	74	2	2.93	1	4.61	3.7	0	52.3651
1086	0	2	56.1588	0	0	1	0	0	0	0	2	1	125.333	82.6667	96	2	3.2	3.13	5.46	7.2	0	52.4275
1087	0	2	56.1588	0	0	1	0	0	0	0	1	2	114.667	73.3333	78	2	4.57	2	6.85	1	0	57.0839
1088	0	1	61.2156	1	1	2	0	0	0	0	2	1	185.333	100	82	2	3.54	1.69	5.6	1.6	0	56.3805
1089	0	2	56.2437	0	0	1	0	0	0	0	1	1	124	78.6667	82	2	4.58	1.78	6.75	1	0	59.2823
1090	0	1	61.8891	0	0	1	0	0	0	0	2	1	146.667	90	80	2	3.37	1	5.18	1	0	56.1143
1091	0	2	56.8898	0	0	1	0	0	0	0	1	1	126	71.3333	72	2	2.63	0.84	4.58	1.3	0	56.0845
1092	0	1	67.6468	1	0	1	0	0	0	0	2	1	160	90	95	2	2.94	0.57	4.7	1	0	57.3684
1093	0	1	65.7194	0	0	1	0	0	0	0	2	1	135.333	80	108	2	2.6	3.72	5.14	2.3	0	49.5475
1094	0	2	57.0787	0	0	1	0	0	0	0	1	1	117.333	70	88	2	2.56	2.58	4.71	10.6	0	51.4849
1095	0	2	56.4956	0	0	1	0	0	0	0	1	1	123.333	76.6667	90	2	4.27	2.94	6.63	1.9	0	52.3037
1096	0	2	56.3258	0	0	1	0	0	0	0	1	1	116.667	70	97	2	3.88	1.84	6.49	2.2	0	51.7579
1097	0	2	56.6571	0	0	1	0	0	0	0	1	1	114.667	79.3333	95	2	3.62	2.42	5.52	3.2	0	57.6092
1098	0	2	57.4127	0	0	1	0	0	0	0	1	1	130	76.6667	68	2	2.26	1.6	4.13	1	0	58.042
1099	0	2	57.9904	0	0	1	0	0	0	0	1	1	119.333	80	88	2	3.24	1.84	5.02	1.8	0	54.2961
1100	0	1	64.1451	0	0	1	1	0	0	0	1	1	109.333	78	68	2	3.11	0.66	4.8	1	0	45.3794
1101	0	1	62.3819	0	0	2	0	0	0	0	1	1	120	86.6667	76	2	3.55	2.12	5.46	1.8	0	58.8991
1102	0	1	64.9966	0	0	1	0	0	0	0	2	2	139.333	78	84	2	5.59	2.14	7.42		1	32.4164
1103	0	1	62.3901	1	0	1	0	0	0	0	1	1	176.667	110	91	2	2.71	2.8	4.79	6.1	0	59.5264
1104	0	1	66.1574	0	1	1	0	0	0	0	1	1	160	93.3333	84	2	3.39	1.07	6.63	1	0	48.0413
1105	0	1	61.577	1	1	1	0	0	0	0	1	1	158.667	97.3333	104	2	2.91	1.22	4.53	1.8	0	56.2375
1106	0	1	61.7166	0	1	2	0	0	0	0	1	1	130	80	76	2	3.44	0.61	5.2	1	0	59.8087
1107	0	1	62.4914	1	1	1	0	0	0	0	1	1	173.333	110	84	2	2	0.83	3.3	1	0	49.2945
1108	0	1	61.577	0	0	1	0	0	0	0	1	1	160	80	85	2	6.08	1.54	7.74	1	0	58.6109
1109	0	1	66.078	0	0		0	0	0	0	1	2	120.667	81.3333	89	2	3.52	2.21	5.4	1.5	1	75.3615
1110	0	1	61.577	0	0	1	0	0	0	0	1	1	121.333	60	90	2	2.77	0.77	4.07	1.2	0	58.0006
1111	0	1	62.1684	1	1	2	0	0	0	0	1	1	135.333	88.6667	91	2	3.52	1.66	5.31	1	0	58.9875
1112	0	1	61.6619	0	1	1	0	0	0	0	1	1	145.333	80	84	2	3.5	1.29	5.27	1.2	0	47.825
1113	0	2	56.6598	0	0	1	0	0	0	0	2	1	140	76.6667	83	2	3.53	1.43	5.23	1.8	0	52.2433
1114	0	2	56.8898	0	0	1	0	0	0	0	2	1	153.333	96	85	2	3.21	3.25	5.49	3.5	0	49.8109
1115	0	1	61.9713	1	1	1	0	0	0	0	1	1	133.333	70	73	2	2.37	0.67	3.89	1	0	55.5174
1116	0	2	56.0548	0	0	1	0	0	0	0	1	1	123.333	80	79	2	2	5.91	4.77	1.7	0	40.7285
1117	0	2	55.9069	0	0	1	0	0	0	0	2	2	173.333	100	78	2	2	4	4.87	2	0	46.4569
1118	0	1	61.2485	0	0	1	1	0	0	0	1	1	124.667	60	84	2	2	3.72	4.79	1.9	0	49.7268
1119	0	1	61.0815	0	1	2	0	0	0	0	2	1	128.667	84	103	2	2.39	3.05	4.8	2.1	0	45.1932
1120	0	1	62.3874	1	0	1	0	0	0	0	1	1	130	80	78	2	2	0.93	3.86	1	1	68.1813
1121	0	1	61.807	1	1	1	0	0	0	0	1	1	163.333	100	84	2	2.32	1.7	4.38	1.6	1	61.7472
1122	0	1	61.974	0	0	1	0	0	0	0	2	1	120	80	82	2	3.5	1.02	5.18	1.7	1	58.4477
1123	0	1	65.4209	0	0	1	0	0	0	0	1	1	140	93.3333	103	2	2	1.17	3.5	1.4	0	58.2725
1124	0	1	56.1834	1	1	1	0	0	0	0	1	1	140	98.6667	86	2.39	2.86	0.9	7.68	3.1	1	100.159
1125	0	2	57.8261	0	0	2	0	0	0	0	1	1	120	74	86	2	3.78	3.18	5.97	2.7	0	55.0301
1126	0	1	65.8125	1	0	1	0	0	0	0	2	2	146.667	79.3333	94	2	2.27	1.64	3.84	1	0	50.4594
1127	0	2	46.193	0	0	1	0	0	0	0	1	1	100	66.6667	76.1	2	3.42	2.22	5.99	1	1	63.619
1128	0	1	61.0486	1	1	1	0	0	1	0	2	2	148	86.6667	78	2	2.49	1.15	4.39	1	0	37.7454
1129	0	2	56.2437	0	0	2	0	0	0	0	1	1	94.6667	60	74	2	3.36	0.88	5.44	1.9	0	45.3828
1130	0	2	57.744	0	0	2	0	0	0	0	1	1	130	80	89	2	2.89	2.77	5.72	3	0	47.364
1131	0	1	63.2252	0	0	1	0	0	0	0	1	1	160	110	88	2	4.6	1.18	6.02	1.1	0	46.8855
1132	0	1	65.7248	0	1	2	0	0	1	0	1	1	126.667	81.3333	88	2	3.82	1.3	5.4	46.9	0	44.1156
1133	0	2	58.642	0	0	1	0	0	0	0	1	1	113.333	86.6667	80	2	3.77	0.94	5.06	32.7	0	53.3954
1134	0	1	67.7207	0	1	1	0	0	0	0	2	1	146.667	80	76	2	3.03	0.83	4.84	4.4	0	57.3386
1135	0	2	56.1615	0	0	1	0	0	0	0	2	1	130	96.6667	89	2	4.26	1.32	6.43	17.4	0	34.9632
1136	0	1	61.2156	1	1	2	0	0	0	0	1	1	118.667	80	79	2	2.99	2.07	4.72	1	0	53.1252
1137	0	2	60.9719	0	0	2	0	0	0	0	1	1	120.667	79.3333	96	2	2	3.85	4.3	5.2	0	49.5197
1138	0	1	61.5441	1	1	2	0	0	1	0	1	1	133.333	80	89	2	2.88	1.9	5.08	5.2	0	55.1284
1139	0	1	65.3333	1	1	2	0	0	0	0	2	1	170	100	97	2	2.49	0.58	4.17	2.6	0	53.1488
1140	0	1	63.4743	0	0	2	0	0	0	0	1	1	123.333	86	95	2	4.64	0.95	6.12	2	0	47.6432
1141	0	2	60.9117	0	0	2	0	0	0	0	1	1	176.667	100	71	2	2.64	1.27	4.47	1	0	53.8502
1142	0	2	58.308	0	0	2	0	0	0	0	2	1	144.667	76.6667	85	2	3.65	1.41	5.34	3.5	0	54.1751
1143	0	1	66.5599	0	1	2	0	0	0	0	1	1	162.667	80	72	2	2.49	0.5	4.22	1	0	43.8575
1144	0	1	62.2149	1	1	2	0	0	0	0	1	1	146.667	90	82	2	2.41	0.58	4.02	1	0	49.3904
1145	0	2	61.8891	0	0	1	0	0	0	0	1	1	140	80	76	2	3.82	1.88	5.78	2.5	0	59.2814
1146	0	1	65.0021	0	0	1	0	0	0	0	2	2	153.333	82.6667	88	2	2.18	1.92	3.89	1	0	58.4442
1147	0	1	61.4921	0	0	1	0	0	0	0	2	1	145.333	88.6667	78	2	2.77	3.62	5.29	1	0	55.7046
1148	0	2	57.3306	0	0	1	0	0	0	0	1	1	133.333	73.3333	75	2	3.38	1.32	5.59	1	0	41.5488
1149	0	1	66.2177	1	1	1	0	0	0	0	2	1	146.667	90	87	2	2.33	0.83	4.34	1.5	0	59.8634
1150	0	2	63.3374	0	0	2	0	0	0	0	1	1	126.667	80	88	2	2.48	1.04	5.21	1	0	51.0452
1151	0	2	56.7201	0	0	2	0	0	0	0	1	1	102	68.6667	73	2	2.9	0.58	4.69	1.5	0	50.4397
1152	0	2	57.4757	0	0	1	0	0	0	0	2	1	153.333	80	91	2	3	0.96	4.31	1.4	0	58.7714
1153	0	1	62.6283	0	0	1	0	0	0	0	1	1	163.333	103.333	97	2	2.12	1.86	3.92	1.2	0	57.5738
1154	0	2	57.911	0	0	2	0	0	0	0	1	1	131.333	80	78	2.33	2.71	0.8	5.41	1	0	53.0285
1155	0	2	57.8234	0	0	1	0	0	0	0	2	1	170	87.3333	93	2	2.79	2.21	4.96	2.5	0	48.3897
1156	0	2	58.8255	0	0	1	0	0	0	0	1	1	128.667	90	68	2	2.09	0.98	4.15	1	0	57.4689
1157	0	1	60.397	1	0	2	0	0	0	0	1	1	130	90	96	2	4.5	1.24	6.51	1	0	53.953
1158	0	2	60.909	0	0	2	0	0	0	0	1	1	112	60	82	2	2	1.96	3.86	3.5	0	48.9771
1159	0	2	56.9719	0	0	1	0	0	0	0	1	1	103.333	66.6667	76	2	2.68	1.12	4.33	1.3	0	53.3795
1160	0	2	59.6578	0	0	2	0	0	0	0	1	1	123.333	64.6667	77	2	2.77	1.44	5.19	1	0	38.6054
1161	0	2	57.8234	0	0	2	0	0	0	0	1	1	109.333	66	78	2	4.86	1.59	6.41	1.5	0	57.1391
1162	0	2	60.4928	0	0	2	0	0	0	0	2	1	121.333	80	80	2	2.68	1.47	4.43	1.1	0	56.7997
1163	0	2	56.6598	0	0	1	0	0	0	0	1	1	130	86.6667	76	2	3.95	1.72	5.57	1.5	0	52.8632
1164	0	1	51.2717	1	1	1	0	0	0	0	1	1	113.333	80	84	2.79	2.82	1.12	8.92	3.1	1	104.289
1165	0	1	60.9172	1	1	2	0	0	0	0	2	1	149.333	96.6667	94	2	3.18	1.12	4.62	1.3	0	59.5083
1166	0	1	61.629	0	1	2	0	0	0	0	2	2	160	106	102	2	3.77	1.61	5.54	1.6	0	42.1522
1167	0	2	58.8255	0	0	2	1	0	0	0	1	1	111.333	70	78	2	2.19	2.24	4	4.2	0	53.3267
1168	0	2	65.8398	0	0	2	0	0	0	0	1	1	136	86.6667	88	2	2.8	1.11	4.16	1.6	0	52.0179
1169	1	1	67.3977	0	0	2	1	1	1	0	1	1	156.667	103.333	97	2	3.3	2.6	5.44	3.7	0	39.5269
1170	0	2	56.6598	0	0	1	0	0	0	0	2	1	173.333	86	79	2	3.96	1.28	6.41	1	0	35.7392
1171	0	2	55.9069	0	0	1	0	0	0	0	1	1	129.333	80.6667	78	2	4.22	1.72	6.38	1	0	53.7803
1172	0	1	61.2485	0	0	2	0	0	0	0	1	1	106.667	73.3333	89	2	2.31	1.6	3.96	1.5	0	59.3699
1173	0	1	60.9966	1	1	1	0	0	0	0	1	1	143.333	90	100	2	2.01	2.28	3.95	3.6	0	47.6253
1174	0	2	57.0787	0	0	2	0	0	0	0	2	1	143.333	90	81	2	3.5	1.67	5.3	1.9	0	41.6223
1175	0	2	56.2409	0	0	1	0	0	0	0	2	1	126.667	76	99	2	2.95	2.06	5.88	2	1	45.8612
1176	0	1	64.0739	1	1	1	0	0	0	0	1	1	147.333	96	95	2	3.9	0.87	5.15	3.5	0	58.2032
1177	0	1	66.1301	1	1	1	0	0	0	0	1	2	117.333	80	97	2	2	0.84	3.66	1.1	0	49.8718
1178	0	2	58.6557	0	1	1	0	0	0	0	2	1	111.667	78	90	2	2.82	2.24	5.2	3	0	55.393
1179	0	1	64.4216	1	1	1	0	0	0	0	2	1	183.333	100	95	2	3.19	1.04	6.34	1.8	1	89.094
1180	0	2	56.1615	0	0	1	0	0	0	0	1	1	112.667	76.6667	77	2	2	1.1	3	2.9	0	46.3739
1181	0	1	62.3874	1	1	1	0	0	0	0	2	1	160	100	84	2	3.92	1.29	5.59	2.7	0	52.1846
1182	0	1	61.0815	1	1	1	0	0	0	0	1	1	117.333	80	98	2	2.86	1.2	4.26	3.8	0	59.4396
1183	0	1	61.3032	1	1	1	0	0	0	0	2	1	198	121.333	97	2	3.22	3.42	5.86	4.4	0	59.9827
1184	0	1	64.4216	1	1	1	0	0	0	0	1	1	123.333	73.3333	84	2	3.18	0.82	5.82	4.9	1	89.9427
1185	0	1	60.9966	1	0	1	0	0	0	0	1	1	123.333	78	86	2	2	1.4	3.78	2.2	0	58.2376
1186	0	1	63.9699	0	0	2	0	0	0	0	1	1	120	80	90	2	3.05	1.27	4.79	2.1	0	57.0338
1187	0	2	60.0548	0	0	1	0	0	0	0	2	1	126.667	80	85	2	4.76	1.6	7.15	2.3	0	56.2505
1188	0	1	61.577	0	0	1	0	0	0	0	1	1	130	90	74	2	2.63	1.15	4.41	1	0	56.8142
1189	0	1	61.4921	1	1	1	0	0	0	0	1	1	136.667	80	81	2	4.59	1.82	6.88	2.7	0	43.5848
1190	0	1	49.7632	0	0	1	0	0	0	0	1	1	160	110	98	2	2.74	4.87	6.31	4.2	1	109.416
1191	0	1	70.5845	0	0	1	0	0	0	0	1	1	121.333	80.6667	96	2	3.5	1.43	5.33	3.1		62.8583
1192	0	1	61.4155	1	0	1	0	0	0	0	2	1	123.333	83.3333	72	2	3.08	1.38	5.31	1	0	55.1782
1193	0	2	64.2546	0	0	2	0	0	0	0	1	1	133.333	73.3333	88	2	3.93	2.21	6.19	1	0	45.2466
1194	0	2	58.475	0	0	2	0	0	0	0	2	1	180.667	83.3333	100	2	3.76	0.9	5.38	5.5	0	59.1281
1195	0	2	55.9097	0	0	1	0	0	0	0	1	1	96.6667	63.3333	66	2	2.75	1.2	4.76	1	0	51.3124
1196	0	1	61.1636	0	0	1	0	0	0	0	1	1	120	90	81	2	2.94	1.73	4.97	1	0	48.86
1197	0	2	55.9097	0	0	2	0	0	1	0	1	1	120.667	89.3333	85	2	2.27	1.94	4.29	1	0	57.9124
1198	0	2	59.5702	0	0	1	0	0	0	0	1	1	142	78.6667	90	2	2.19	3.67	5.08	3.9	0	52.4141
1199	0	1	60.8296	1	1	1	0	0	0	0	1	1	110	70	67	2	2.05	0.76	3.61	1	0	54.8572
1200	0	1	61.3306	1	1	2	0	0	0	0	1	1	126.667	80	88	2	3.15	0.57	4.61	1	0	55.2111
1201	0	1	61.3005	1	1	1	0	0	0	0	1	1	116.667	80	99	2	2.58	1.97	4.55	2.5	0	59.9838
1202	0	1	65.8097	1	1	1	0	0	0	0	2	1	120	80	114	2	4.3	1.74	5.91	6.3	0	56.3015
1203	0	1	62.0589	1	0	1	0	0	0	0	1	1	130	90	80	2	3.89	0.81	5.77	1	0	53.8514
1204	0	1	61.64	1	1	1	0	0	0	0	1	1	153.333	90	84	2	4	1.19	5.89	1	0	58.585
1205	0	1	62.0589	1	1	1	0	0	0	0	1	1	120	70	85	2	4.15	1.35	6.07	8.6	0	52.8115
1206	0	2	55.9097	0	0	1	0	0	0	0	1	1	124	80	81	2	3.25	0.89	4.68	1	0	53.7793
1207	0	1	61.2156	0	1	1	0	0	0	0	1	1	144	85.3333	92	2	2.03	3.71	4.91	1.7	0	54.1713
1208	0	1	69.6646	0		2	0	0	0	0			123.667	75	80	2	2.83	1.63	4.68	1		92.7638
1209	0	1	61.577	1	1	2	0	0	0	0	1	2	116.667	70	81	2	2.04	1.11	3.31	1	0	52.4825
1210	0	1	60.9966	0	1	2	0	0	0	0	1	1	136	90	80	2	2.37	1.42	4.18	1.5	0	47.6253
1211	0	1	60.8296	1	1	1	0	0	0	0	1	1	146.667	100	81	2	3.08	0.99	4.72	1	0	48.9748
1212	0	1	61.2156	1	1	1	0	0	0	0	1	2	134.667	76.6667	91	2	2	4.9	5.23	2.6	0	45.926
1213	0	1	60.8131	0	0	1	0	0	0	0	1	1	101.333	82	90	2	2.06	0.64	3.36	1	0	55.9709
1214	0	2	57.5578	0	0	2	0	0	0	0	1	1	128	84	105	2	2	3.6	4.19	4	0	49.0233
1215	0	1	60.8816	1	0	1	0	0	0	0	1	1	103.333	70	76	2	2.06	0.65	3.69	2	0	58.8979
1216	0	1	60.8131	1	1	1	0	0	0	0	2	1	175.333	100.667	105	2	2	2.82	4.09	2.8	0	52.263
1217	0	2	59.6578	0	0	2	0	0	0	0	2	1	150	96.6667	76	2	2	4.47	4.65	2.4	0	47.7701
1218	0	2	60.6571	0	0	2	0	0	0	0	1	1	113.333	70	89	2	2.03	4.33	3	1	0	53.9466
1219	0	2	56.4079	0	0	1	0	0	0	0	1	1	116	75.3333	71	2	2.21	0.72	4.25	1.1	0	47.8106
1220	0	1	61.9165	0	0	1	0	0	0	0	2	1	150	90	86	2.87	2	0.84	4.81	6.2	0	49.0445
1221	0	2	56.7201	0	0	1	0	0	0	0	1	1	106.667	62	88	2	2.47	1.69	4.19	2.2	0	55.4594
1222	0	1	67.7262	0	1	1	0	0	0	0	1	1	130	78	82	2	3.24	0.99	5.18	1.6	0	45.0286
1223	1	2	56.5722	0	0	1	0	0	0	1	2	1	166	92.6667	92	2	2	0.52	3	12.6	0	51.0741
1224	0	2	57.4949	0	0	2	0	0	0	0	1	1	120	80	82	2	4.34	1.13	6.37	1.2	0	55.1584
1225	0	2	57.6564	0	0	1	0	0	0	0	2	1	157.333	90	91	2	2.79	2.39	4.67	1.7	0	53.7664
1226	0	1	61.5551	0	1	1	0	0	0	0	1	1	143.333	83.3333	80	2	4.87	1.57	7.13	3.9	1	62.5433
1227	0	1	61.2485	1	1	1	0	0	0	0	2	1	153.333	90	92	2	2.22	2.2	4.68	5.6	0	48.394
1228	0	1	60.9966	1	1	1	0	0	0	0	1	1	156.667	86	82	2	3.1	1.26	5.02	31.7	0	55.8989
1229	0	1	61.4921	1	0	1	0	0	0	0	1	1	140	80	89	2	2.73	4.16	5.4	6.2	0	58.6459
1230	0	1	60.1123	0	1	2	0	0	0	0	1	1	133.333	80	94	2	3.89	1.76	5.69	1	0	57.4018
1231	0	1	63.5729	0	0	1	0	0	0	0	2	1	130	80	120	2	2.56	1.53	4.12	3.9	0	56.0232
1232	0	1	61.3142	0	0	1	0	0	0	0	1	1	132.667	79.3333	84	2	2.09	1.56	3.78	2.7	0	54.6708
1233	0	1	62.4695	0	1	1	0	0	0	0	1	1	106.667	70	73	2	2.5	1.6	4.77	1	0	50.6917
1234	0	1	61.2485	1	0	1	0	0	0	0	1	1	130	83.3333	73	2	2	0.65	3.46	1	0	56.9455
1235	0	1	61.2539	1	0	1	0	0	0	0	2	2	162.667	86.6667	111	2	2	9.2	5.44	2.1	0	54.6939
1236	0	1	60.8131	0	1	2	0	0	0	0	1	1	156.667	90	89	2	2.68	3.49	5.43	1	0	58.3127
1237	0	1	61.3142	1	0	1	0	0	0	0	1	1	113.333	73.3333	78	2	2.18	0.89	3.73	1	0	59.9781
1238	0	1	61.1636	1	1	1	0	0	0	0	2	1	196.667	98.6667	87	2	2.23	0.68	4.08	1	1	42.2903
1239	0	1	61.065	1	1	1	0	0	0	0	1	1	146.667	90	95	2	2.47	1.85	4.39	1.2	0	55.3142
1240	0	2	57.8042	0	0	1	0	0	0	0	1	1	100	66.6667	68	2	3.52	0.55	5.67	1	0	51.825
1241	0	1	66.1328	0	0	2	0	0	0	0	1	1	130	82	84	2	3.28	0.88	5.17	1	0	56.7649
1242	0	2	55.9097	0	0	2	0	0	0	0	2	1	126.667	76	80	2	4.24	1.5	5.94	1.3	0	45.0197
1243	0	1	60.9802	1	1	1	0	0	0	0	2	1	138.667	88	79	2	2	0.7	3.8	2.1	0	54.7992
1244	0	2	55.9097	0	0	1	0	0	0	0	2	1	126.667	90	91	2	2.17	2.77	5.04	1	0	45.968
1245	0	1	62.0561	0	1	1	0	0	0	0	1	1	120	80	82	2	3.38	0.83	5.65	1	1	63.0219
1246	0	1	61.1636	1	1	1	0	0	0	0	1	1	133.333	69.3333	82	2	2.13	0.67	3.47	1.5	0	49.3045
1247	0	1	61.4921	1	1	1	0	0	0	0	1	1	144.667	84.6667	87	2	2	4.17	10	1.3	0	47.882
1248	0	1	60.9966	1	1	2	0	0	0	0	1	2	126.667	84	85	2	2.82	1.31	4.64	1	0	49.8149
1249	0	2	59.3347	0	0	1	0	0	0	0	2	1	143.333	93.3333	80	4.12	2.27	1.97	4.12	3.6	0	55.8245
1250	0	1	61.232	1	1	1	0	0	0	0	1	1	136.667	78	78	2	2.26	0.69	4	1	0	58.7531
1251	0	2	56.1615	0	0	2	0	0	0	0	1	1	122.667	73.3333	83	2	2.47	1.21	3.99	4.1	0	44.9402
1252	0	1	61.3306	1	1	1	0	0	0	0	1	1	116.667	80	78	2	2	2.67	4.16	1.1	0	55.7679
1253	0	1	60.8296	0	0	1	0	0	0	0	2	1	160	80	94	2	3.49	10.4	5.73	1.6	0	29.8176
1254	0	1	61.4155	0	0	1	0	0	0	0	2	1	163.333	100	84	2	3.12	0.92	4.93	1	0	46.6606
1255	0	1	61.3005	1	1	1	0	0	0	0	2	1	168	104.667	91	2	2.44	2.54	4.61	1	0	58.7249
1256	0	2	59.1595	0	0	1	0	0	0	0	1	1	113.333	60	80	2	2.3	3.6	5.33	5.4	0	52.5655
1257	0	1	61.577	1	1	1	0	0	1	0	1	1	118	76.6667	86	2	3.4	3.29	5.87	1	0	57.4018
1258	0	1	61.1636	1	0	1	0	0	0	0	1	1	123.333	78	86	2	2.44	1.45	4.15	1	0	54.1911
1259	0	2	56.742	0	0	2	0	0	0	0	1	1	110	70	78	2	2.38	1.57	4.74	1.3	0	56.8506
1260	0	1	60.4134	1	0	1	0	0	0	0	1	1	113.333	63.3333	71	2	3.35	1.85	5.02	1		56.1283
1261	0	1	61.3306	1	0	1	0	0	0	0	1	1	113.333	78	90	2	2.91	1.62	5.37	1	0	56.3349
1262	0	1	65.8261	1	1	1	0	0	0	0	1	1	120.667	71.3333	80	2	2	0.46	3.93	1	1	93.0547
1263	0	1	60.4682	1	1	1	0	0	0	0	1	1	156.667	80	83	2	2.36	3.62	5.14	1.2	0	59.0692
1264	0	2	57.0787	0	0	2	0	0	0	0	1	1	121.333	80	82	2	2.6	1.92	5.31	3.2	0	38.2416
1265	0	1	60.9692	1	0	1	0	0	0	0	1	1	173.333	70	75	2	3.07	1.88	4.97	1	1	69.6974
1266	0	2	55.8029	0	0	2	0	0	0	0	1	1	116.667	73.3333	91	2	4.52	1.54	6.36	2.1	0	59.4661
1267	0	1	60.5832	1	1	1	0	0	0	0	2	1	146.667	108	97	2	2.14	2.59	5.28	1	0	54.9522
1268	0	2	55.6578	0	0	1	0	0	0	0	1	1	113.333	71.3333	100	2	2	2.16	3.86	1	0	55.8748
1269	0	1	60.4928	1	1	1	0	0	0	0	1	2	104	70	82	2	2.59	3.66	4.97	3.7	0	47.7942
1270	0	1	60.5777	1	0	1	0	0	0	0	2	1	140	90	76	2	2.96	1.21	5.21	1.4	0	52.8522
1271	0	1	60.3833	0	0	1	0	0	0	0	2	2	185.333	106.667	98	2	2	10.88	6.37	3.3	0	22.8934
1272	0	1	62.8337	1	0	2	0	0	0	0	2	1	130	96.6667	101	2	3.01	2.78	5.24	1.3	0	51.0401
1273	0	2	55.4086	0	0	1	0	0	0	0	2	1	130	86.6667	87	2	2.61	3.86	5.83	3.1	0	49.769
1274	0	2	55.4086	0	0	1	0	0	0	0	2	1	122	80	93	2	4.56	1.18	6	1	0	53.3299
1275	0	1	60.5777	0	1	1	0	0	0	0	1	1	110	76.6667	81	2	4.74	1.91	6.83	1	0	41.4666
1276	0	1	50.1437	0	0	1	0	0	0	0	1	1	156.667	90	77	2.31	2.56	1.76	7.77	1	1	104.499
1277	0	1	60.3806	1	0	1	0	0	0	0	2	1	146.667	80	92	2	2.11	1.74	3.7	1	0	46.5955
1278	0	1	60.2464	1	1	1	0	0	0	0	2	1	134	80	84	2.3	3.33	7.25	6.33	1.1	0	47.4578
1279	0	1	61.5825	0	1	2	0	0	0	0	2	1	141.333	90	85	2	3.1	1.16	4.47	1.6	0	51.9813
1280	0	2	55.4743	0	0	2	0	0	0	0	1	2	130.667	70	74	2	2.43	2.06	4.5	1	0	58.8378
1281	0	1	60.5777	1	1	2	0	0	0	0	1	1	130	76	112	2	4.73	1.26	6.3	1.4	0	53.8845
1282	0	2	55.4743	0	0	1	0	0	0	0	2	1	169.333	100	86	2	2.49	2.03	4.19	1.3	0	57.359
1283	0	2	55.4114	0	0	1	0	0	0	0	1	1	123.333	72	80	2	3.79	1.75	5.85	1	0	50.3309
1284	0	1	60.1314	0	0	2	0	0	0	0	2	2	138.667	90	100	2	2.55	2.32	4.38	6.8	0	50.5815
1285	0	1	60.3285	1	1	1	0	0	0	0	2	1	150.667	90	104	2	2.68	3.12	5.1	4	0	39.3658
1286	0	1	60.3285	1	1	1	0	0	0	0	1	1	170	100	100	2	2	2.33	4.6	2.5	0	59.7548
1287	0	2	55.3292	0	0	2	0	0	0	0	1	1	110	70	75	2	2.31	1.51	4.24	2.4	0	56.0039
1288	0	1	65.9165	1	1	2	0	0	0	0	1	1	116.667	74.6667	81	2	2.75	0.88	4.63	1	0	56.2592
1289	0	1	60.9117	1	1	1	0	0	0	0	2	1	140	86.6667	81	2	2.9	1.26	4.58	1.5	0	57.0804
1290	0	1	60.2984	0	0	1	0	0	0	0	2	1	140.667	100.667	100	2	2.85	3.45	5.33	7.4	0	52.4523
1291	0	2	60.3888	0	0	2	0	0	0	0	1	1	133.333	66.6667	90	2	4.55	1.28	6.46	1.1	0	52.1135
1292	0	2	59.989	0	0	2	0	0	0	0	1	1	120	80	83	2	2.26	1.73	3.94	4.1	0	43.3001
1293	0	1	64.1615	1	0	1	0	0	0	0	1	1	183.333	90	102	2	2.33	2.96	4.49	2.8	0	58.7903
1294	0	1	61.5825	1	1	2	0	0	0	0	2	1	173.333	100	116	2	3.28	3.14	5.65	2.3	1	61.1716
1295	0	1	60.3285	1	1	1	0	0	0	0	1	1	121.333	85.3333	82	2	3.51	2.18	5.91	1	0	53.4573
1296	0	2	55.3265	0	0	2	0	0	0	0	1	1	111.333	73.3333	72	2.03	3.22	1.19	5.8	1	0	57.4186
1297	0	2	55.8029	0	0	1	0	0	0	0	1	1	116.667	70	84	2	3.37	1.14	5.1	2.3	0	53.1824
1298	0	1	61.577	1	1	1	0	0	0	0	1	1	143.333	86	72	2	3.63	0.95	5.79	1	0	49.1616
1299	0	2	56.2218	0	0	1	0	0	0	0	1	1	113.333	83.3333	85	2	2.54	1.11	4.22	1	0	57.0587
1300	0	1	64.0794	1	1	1	0	0	0	0	1	2	145.333	90	82	2	2	5.61	4.82	2.8	0	53.619
1301	0	1	61.4155	0	0	1	0	0	0	0	1	1	126.667	83.3333	87	2	3.97	0.99	5.66	1	0	51.5511
1302	0	1	60.5832	1	1	1	0	0	0	0	1	1	117.333	70	91	2	2	6.9	5.27	1.7	0	48.6207
1303	0	2	56.0767	0	0	1	0	0	0	0	1	1	120	70.6667	79	2	3.7	1.16	5.48	1	0	44.0549
1304	0	2	56.5749	0	0	1	0	0	0	0	2	2	120	72.6667	91	2	3.12	2.21	4.96	6.1	0	39.0867
1305	0	1	62.9076	0	0	1	0	0	0	0	2	1	200	120	101	2	3.92	0.95	5.88	1	0	53.5313
1306	0	2	56.5749	0	0	1	0	0	0	0	2	2	140.667	74	73	2	4.82	1.65	6.61	4.6	0	51.0731
1307	0	1	63.8275	0	1	1	0	0	0	0	1	1	150	100	100	2	3.91	0.52	5.47	1	0	51.6593
1308	0	1	60.5777	1	1	1	0	0	0	0	1	1	104	60	70	2	2.82	1.09	4.61	1.8	0	58.4092
1309	0	2	55.4114	0	0	1	0	0	0	0	1	1	120	86.6667	94	2	2.14	1.1	3.74	1.5	0	42.1127
1310	0	2	46.8665	0	0	1	0	0	0	0	1	1	120	76.6667	72.4	2.58	4.16	1.02	6.54	1	1	104.667
1311	0	1	60.9637	1	0	1	0	0	0	0	1	1	125.333	78	94	2	3.05	2.01	4.83	4.5	0	52.2077
1312	0	1	61.629	1	0	1	0	0	0	0	1	1	153.333	82.6667	94	2	4.15	2.34	6.11	1.8	0	54.55
1313	0	1	60.5777	0	0	1	0	0	0	0	1	1	126.667	80	79	2	2.56	3.66	5.43	1	0	47.7657
1314	0	1	57.358	0	1	2	0	0	0	0	1	1	150	98.6667	80	2	3.17	4.84	8.02	24.8	1	98.7581
1315	0	1	60.5777	1	1	1	0	0	0	0	1	1	126.667	90	92	2	3.5	2.53	5.55	1.6	0	53.8845
1316	0	2	55.5729	0	0	1	0	0	0	0	1	1	115.333	70	92	2	4.01	1.07	5.63	1	0	54.5591
1317	0	1	61.7988	1		2	0	0	0	0	2	2	206.667	122.667	95	2.32	5.36	2.09	7.97	1.4	1	95.1762
1318	0	2	55.5702	0	0	2	0	0	0	0	2	1	133.333	90	81	2	2	2.23	3.36	1.2	0	52.6448
1319	0	1	58.3819	1	0	1	0	0	0	0	1	1	106.667	83.3333	85	2	2.69	2.27	4.47	1	0	54.1933
1320	0	1	61.5524	1	0	1	0	0	0	0	1	1	110	80	84	2	2.31	4.23	5.15	3.7	0	53.5169
1321	0	2	56.0548	0	0	1	0	0	0	0	1	1	132.667	80.6667	88	2	3.48	2.04	5.5	1.6	0	56.4144
1322	0	1	56.6626	1	1	1	0	0	0	0	1	1	123.333	63.3333	83	2	4.08	1.27	5.45	2.3	0	51.3548
1323	0	1	65.9904	0	0	1	0	0	0	0	1	1	140	80	96	2	6.26	1.78	8.1	4.4	0	48.9937
1324	0	1	58.9268	1	1	1	0	0	0	0	1	1	120.667	80	83	2	3.42	2.18	5.8	1	0	57.2943
1325	0	1	58.7433	1	1	1	0	0	0	0	1	1	116.667	83.3333	84	2	4.32	1.17	6.12	2.4	0	51.0771
1326	0	1	59.3128	0	1	1	0	0	0	0	2	2	113.333	83.3333	108	2	2	2.15	3.92	2.3	0	54.3655
1327	0	2	53.6153	0	0	2	0	0	0	0	2	1	140.667	90	97	2	2.9	1.27	4.24	2.5	0	52.146
1328	0	2	53.8179	0	0	1	0	0	0	0	1	1	110	80	82	2	2.43	1.43	4.55	1	0	54.5754
1329	0	2	56.1643	0	0	1	0	0	0	0	1	1	122.667	80	88	2	2.11	1.61	4.01	5.5	0	54.9971
1330	0	2	55.822	0	0	1	0	0	0	0	2	1	150	97.3333	89	2	3.14	1.91	5.15	5.7	0	58.6942
1331	0	1	58.1081	1	1	1	0	0	1	0	1	1	146.667	90	82	2	2.27	3.48	5.14	1	0	53.2655
1332	0	1	58.4394	1	1	1	0	0	0	0	1	1	130	88.6667	73	2	2.89	1.26	4.86	1	0	51.6627
1333	0	1	59.1786	1	1	1	0	0	0	0	2	1	163.333	100	86	2	2.48	0.77	4.57	13.3	0	55.4971
1334	0	1	60.7392	1	1	2	0	0	0	0	2	2	130	90	92	2	3.71	0.57	5.24	1	0	55.441
1335	0	1	54.2012	1	1	1	0	0	0	0	1	1	140	90	88	2.03	2.28	2.05	7.89	1.7	1	76.7888
1336	0	1	63.4086	0	0	1	0	0	0	0	1	1	130.667	81.3333	85							67.3364
1337	0	1	62.8556	0	0	1	0	0	0	0	2	1	156.667	103.333	91	2	3.06	0.85	4.68	1	0	47.8507
1338	0	1	58.3299	1	1	2	0	0	0	0	1	1	120	80	95	2.02	2	1.14	4.11	7.3	0	56.9558
1339	0	2	48.4244	0	0	1	0	0	0	0	1	1	133.333	90	86	2	3.21	1.64	4.84	1.1	0	46.9645
1340	0	1	64.1314	1	1	1	1	0	0	0	2	1	174.667	106	105	2	3.18	1.42	5.02	1.5	0	59.4381
1341	0	1	63.7262	0	1	1	0	0	0	0	1	1	116	74.6667	86	2	3.06	2.72	5.16	1	0	51.6961
1342	0	1	68.1588	0	0	2	0	0	0	0	1	1	120	80	87	2	2.7	1.59	5.29	1.5	0	55.38
1343	0	1	64.4928	1	0	1	0	0	0	0	1	1	120	100	80	2	2.81	1.38	5.5	1	0	43.3883
1344	0	1	66.1328	1	1	2	0	0	0	0	2	1	138	82.6667	90	2	4.92	0.99	6.21	1	0	57.3675
1345	0	1	64.7365	0	1	1	0	0	0	0	1	2	140	90	73	2.23	2	0.42	4.28	1.8	0	53.9059
1346	0	1	64.6407	0	1	1	0	0	0	0	2	1	126.667	80	86	2	2.97	1.84	4.74	2.9	0	59.2259
1347	0	1	65.0541	1	1	1	0	0	0	0	1	1	150	70	84	2	3.46	1.06	5.57	1	0	59.0541
1348	0	1	63.8795	0	1	1	0	0	0	0	1	1	139.333	88.6667	78	2	2	5.97	4.04	1	0	55.3352
1349	0	1	64.4134	0	1	1	0	0	0	0	2	1	136.667	90	92	2	3.67	1.79	5.62	4.4	0	52.968
1350	0	1	64.3888	0	1	1	0	0	0	0	2	1	160	90	92	2	2.9	1.06	4.45	1.2	0	54.0377
1351	0	1	63.6605	1	1	1	0	0	0	0	1	1	110	70	83	2	3.01	1.16	5.01	1	0	57.7594
1352	0	1	67.9261	0	0	2	0	0	0	0	1	1	140	80	97	2	2.6	1.13	5.08	4	0	56.6493
1353	0	1	69.9795	0	0	1	0	0	0	0	1	2	120.667	81.3333	85	2	3	1.17	5.17	18.61	1	48.0868
1354	0	1	66.642	0	1	1	0	0	0	0	1	1	163.333	100	83	2	3.06	3.62	6.04	1.4	0	55.3954
1355	0	1	71.8795	0	0	1	0	0	0	0	2	1	163.333	60	97	2	3.55	1.89	5.93	10.1	0	46.1485
1356	0	1	72.1506	1	1	2	0	0	0	0	2	1	120	80	80	2.04	4.25	1.16	6.82	2.7	0	41.4615
1357	0	1	68.2519	0	0	1	0	0	0	0	1	2	122.667	75.3333	84	2	3.11	7.37	7.44	3.2	0	47.7769
1358	0	2	59.3073	0	0	1	0	0	0	0	1	1	123.333	73.3333	89	2	2.72	1.93	5.2	1.1	0	55.8352
1359	0	2	55.9097	0	0	1	0	0	0	0	1	1	120	76.6667	74	2	2	0.93	3.75	1	0	51.3124
1360	0	1	61.3032	1	1	2	0	0	0	0	2	2	139.333	80	101	3.83	2	9.18	8.13	6.2	1	41.913
1361	0	1	60.1615	1	1	1	0	0	0	0	1	1	133.333	86.6667	98	2	3.73	1.53	5.18	1.3	0	49.2052
1362	0	1	65.4675	0	1	1	0	0	0	0	1	1	138	86	94	2	3.49	0.77	4.91	2	0	54.7214
1363	0	2	55.8248	0	0	1	0	0	0	0	2	1	146.667	82.6667	85	2	2.81	6.47	6.93	5.1	0	57.218
1364	0	2	56.7201	0	0	1	0	0	0	0	2	1	143.333	93.3333	101	2	3.96	0.99	5.63	1.6	0	56.1514
1365	0	2	57.7194	0	0	1	0	0	0	0	1	1	132.667	86	90	2	3.63	2.6	5.72	7.9	0	44.451
1366	0	1	65.4155	1	0	1	0	0	0	0	1	1	116	70	70	2	3.44	1.08	5.08	1	0	50.1228
1367	0	2	61.8042	0	0	1	0	0	0	0	1	1	113.333	80	65	2	3.84	0.48	5.58	1	0	52.8608
1368	0	1	71.6277	0	0	1	0	0	0	0	2	2	153.333	80	100	2	4.16	1.01	5.69	3.4	0	47.9826
1369	0	1	66.7953	0	0	2	0	0	0	0	2	1	148.667	82	87	2	4.3	2.5	6.43	2.7	1	47.8265
1370	0	2	59.8877	0	0	2	0	0	0	0	2	1	143.333	80	96	2	2.44	1.78	4.08	2.8	0	54.9157
1371	0	1	70.9158	0	0	2	0	0	0	0	1	1	166.667	86.6667	91	2	2.89	1.86	5.14	1.8	0	59.889
1372	0	1	61.4921	1	1	1	0	0	0	0	2	1	143.333	80	75	2	2.84	2	5.58	1.2	0	43.229
1373	0	2	58.2231	0	0	1	0	0	0	0	1	1	116.667	73.3333	87	2	2.54	2.2	4.41	1.5	0	59.2328
1374	0	1	62.8802	0	0	1	0	0	0	0	1	1			78	2	3.83	0.87	5.55	1	0	59.9628
1375	0	1	62.8036	1	1	1	0	0	0	0	1	1	118.667	80	88	2	2.75	2.88	6	1.8	0	42.4853
1376	0	1	61.4155	1	0	1	0	0	0	0	2	2	170	93.3333	87	2	2.84	2.21	5.2	1.5	1	41.88
1377	0	2	58.8255	1	0	1	0	0	0	0	1	1	100.667	78.6667	83	2	3.18	1.03	5.07	4.5	0	44.107
1378	0	1	60.7146	1	1	1	0	0	0	0	2	1	146	90	89	2	3.42	1.34	4.92	2.2	0	50.8436
1379	0	2	56.0548	0	0	1	0	0	0	0	1	1	123.333	79.3333	76	2	3	2.91	5.16	2.2	0	52.4659
1380	0	2	58.8255	0	0	1	0	0	0	0	2	1	128	80	91	2	2	0.82	3	1	0	49.1382
1381	0	2	56.4107	0	0	1	0	0	0	0	1	1	133.333	80	98	2	2	1.64	3.64	3.3	0	51.1321
1382	0	2	56.8049	0	0	1	0	0	0	0	1	1	106.667	66.6667	78	2	2.92	3.71	5.52	1.4	0	48.7371
1383	0	2	57.8042	0	0	1	0	0	0	0	1	1	113.333	69.3333	78	2	2.26	0.64	4.13	2.2	0	53.7106
1384	0	2	56.3285	0	0	1	0	0	0	0	1	1	154.667	93.3333	78	2	2.55	2.12	4.61	1.2	0	57.7423
1385	0	2	56.7201	0	0	1	0	0	0	0	1	1	130	76.6667	73	2	2	0.82	3.76	1.6	0	43.8562
1386	0	2	57.8042	1	0	1	0	0	0	0	1	1	110.667	70	85	2	4.1	2.3	6.1	2.3	0	53.7106
1387	0	2	56.4107	0	0	1	0	0	0	0	2	1	153.333	93.3333	82	2	3.25	2.29	5.4	1.2	0	40.2434
1388	0	1	60.9117	1	1	2	0	0	0	0	1	1	130	80	69	2	2.35	1.21	4.26	1	0	47.2366
1389	0	2	61.3744	0	0	1	0	0	0	0	1	1	110.667	81.3333	86	2.24	3.05	0.99	5.97	1	0	55.7314
1390	0	2	59.9918	0	0	1	0	0	0	0	1	1	139.333	79.3333	90	2	2.04	1.79	4.24	5	0	48.1922
1391	0	2	58.2231	0	0	1	0	0	0	0	1	1	119.333	71.3333	75	2	3.56	1.77	5.16	2.3	0	48.7947
1392	0	2	58.8036	0	0	1	0	0	0	0	1	1	128.667	80	85	2	4.17	1.7	5.83	1.3	0	53.9869
1393	0	1	62.6311	0	0	1	0	0	0	0	1	1	146.667	100	85	2	3.71	1.82	5.9	1	0	55.2607
1394	0	1	67.3183	0	0	1	0	0	0	0	1	1	110	70	83	2	3.8	0.58	5.65	2.2	0	52.937
1395	0	1	62.7132	0	0	2	0	0	0	0	1	1	140	89.3333	95	2	2.75	1.02	4.18	1	0	55.2288
1396	0	2	56.5558	0	0	1	0	0	0	0	2	2	122	80	81	2	4.45	2.13	6.23	2.4	0	51.6744
1397	0	1	61.3306	0	1	2	0	0	0	0	2	1	150	80	84	2	3.61	1.29	5.28	1	0	56.9126
1398	0	2	56.4736	0	0	2	0	0	0	0	1	2	116.667	76.6667	114	2	3.25	1.14	4.67	6.6	0	47.7885
1399	0	1	60.9637	0	0	1	0	0	0	0	1	1	110.667	74	65	2	2	0.65	3.95	1.7	0	54.2673
1400	0	2	55.7426	0	0	2	0	0	0	0	1	1	136	87.3333	91	2	3.63	2.47	5.69	5	0	47.0086
1401	0	1	64.9637	0	0	1	0	0	0	0	1	2	146.667	83.3333	102	2.13	2.02	1.67	4.92	2.1	0	50.2821
1402	0	1	70.4668	1	1	1	0	0	0	0	2	1	138	87.3333	83	2	2	1.67	3.86	1	0	56.8509
1403	0	1	60.8296	1	1	1	0	0	0	0	1	1	116.667	70	86	2	3.68	4.15	7.36	1.2	0	51.7638
1404	0	2	57.6427	0	0	1	0	0	0	0	2	1	123.333	80	87	2	2	4.05	4.56	1.7	0	44.9389
1405	0	1	48.6215	0	1	2	0	0	0	0	2	1	180	100	98	2	2.8	5.63	3	3.2	0	41.7965
1406	0	2	57.2238	0	0	2	0	0	0	0	2	1	136.667	70	85	2	3.78	1.07	5.28	3.1	0	52.6542
1407	0	1	62.141	0	1	1	0	0	0	0	1	1	130	80	78	2	3.82	1.89	6.67	1	1	65.1664
1408	0	2	56.3066	0	0	1	0	0	0	0	1	1	140.667	90	81	2	2.72	1.93	4.91	5.8	0	52.3731
1409	0	2	56.2437	0	0	1	0	0	0	0	2	1	190	90.6667	84	2	3.3	1.35	5.38	2	0	44.0032
1410	0	1	61.3361	1	1	1	0	0	0	0	1	1	126.667	80	89	2	4.25	1.68	6.3	1	0	59.9688
1411	0	1	61.4155	0	1	1	0	0	0	0	1	1	123.333	80	90	2	2.61	1.09	4.7	1	0	58.6775
1412	0	2	61.9932	0	0	1	0	0	0	0	1	1	129.333	72	68	2	4.52	1.29	6.38	1	0	41.0083
1413	0	1	61.4209	1	0	2	0	0	0	0	2	1	148	89.3333	80	2	3.34	1.06	5.4	1	0	51.0664
1414	0	2	57.9713	0	0	2	0	0	0	0	1	1	113.333	76.6667	90	2	4.02	0.93	5.59	3.5	0	53.0061
1415	0	1	62.1328	0	1	2	0	0	0	0	1	1	126.667	90	88	2	2.66	2.21	4.71	4.2	0	57.1781
1416	0	1	66.3819	0	1	2	0	0	0	0	1	1	117.333	80	88	2	3.77	1.75	5.6	2.2	0	53.8237
1417	0	2	56.3285	0	0	2	0	0	0	0	2	1	120	68	79	2	2.22	2.17	4.34	1	0	58.4858
1418	0	2	58.1383	0	0	1	0	0	0	0	1	1	113.333	79.3333	81	2	2.39	1.71	4.56	42.9	1	49.376
1419	0	1	64.731	1	0	2	0	0	0	0	2	1	160	83.3333	90	2	3.34	0.92	5.12	3.8	0	58.5556
1420	0	1	67.7125	1	1	2	0	0	0	0	1	1	166.667	90	86	2	3.16	1.56	5.29	4.1	0	52.7906
1421	0	1	67.7426	1	1	2	0	0	0	0	1	1	121.333	61.3333	88	2	3.51	1.01	5	1.1	0	58.581
1422	0	1	65.6318	1	1	1	0	0	0	0	2	1	140	79.3333	83	2	4.95	1.95	7.01	1	0	43.7715
1423	0	2	60.5558	0	0	1	0	0	0	0	2	2	133.333	79.3333	81	2	3.75	0.81	5.09	3.8	0	50.2426
1424	0	2	55.8029	0	0	1	0	0	0	0	2	1	172	92	110	2	2.07	1.41	3.61	7	0	59.4661
1425	0	1	60.2136	0	1	1	0	0	0	0	1	1	140	76	72	2	3.08	0.51	4.54	1	0	57.9542
1426	0	2	55.6578	0	0	1	0	0	0	0	1	2	146	76.6667	90	2	2.37	1.81	4.89	4.3	0	42.8745
1427	0	1	61.2156	0	1	1	0	0	0	0	1	1	110	73.3333	93	2	3.7	1.2	5.76	1.4	0	54.7086
1428	0	1	60.5558	0	1	1	0	0	0	0	1	1	158	90	93	2	2.7	1.41	4.44	1	0	57.2232
1429	0	1	60.4928	1	1	2	0	0	0	0	1	1	110	70	87	2	4.19	1.56	6.3	1	0	50.9228
1430	0	1	60.4654	1	0	1	0	0	0	0	1	1	100	70	75	2	2.32	1.44	3.9	3.8	0	54.9977
1431	0	1	60.2136	1	0	1	0	0	0	0	2	2	162.667	88.6667	75	2	3.66	1.25	5.22	1.2	0	55.0951
1432	0	1	58.4997	1	1	1	1	0	0	0	2	1	180	90	89	2	2.45	1.05	5.07	2.28	1	89.3556
1433	0	2	55.4962	0	0	1	0	0	0	0	1	1	133.333	78.6667	78	2	2.76	1.21	4.68	1	0	58.8287
1434	0	2	55.6578	0	0	1	0	0	0	0	1	1	114.667	80	87	2	2	5.6	3.91	1.8	0	33.1303
1435	0	2	55.9042	0	0	1	0	0	0	0	1	1	110	73.3333	70	2	2.82	3.66	5.78	1.4	0	45.4911
1436	0	2	55.4962	0	0	1	0	0	1	0	2	1	132.667	86.6667	79	2	2	2.15	4.61	1.5	0	48.1178
1437	0	2	55.9918	0	0	2	0	0	0	0	1	1	180	110	81	2	3.09	2.6	5.33	2.3	0	49.0163
1438	0	1	60.5613	1	0	1	0	0	0	0	1	1	100	70	82	2	3.11	0.89	4.96	1	0	47.7712
1439	0	1	51.2361	1	1	1	0	0	0	0	1	1	150	110	100	2	2.75	2.98	5.96	2.2	0	58.6814
1440	0	1	62.3299	0	1	2	0	0	0	0	2	1	153.333	90	100	2	3.24	1.31	5.63	2.2	0	51.7091
1441	0	2	57.2457	0	0	2	0	0	0	0	2	2	153.333	83.3333	108	2	3.11	2.63	5.15	3.1	0	47.0175
1442	0	1	60.2136	1	1	1	0	0	0	0	2	2	187.333	96.6667	82	2	3.33	1.78	5.35	3.4	0	39.9975
1443	0	1	64.8131	0	1	1	0	0	0	0	1	2	108.667	68	92	2	3.7	0.55	5.33	4.3	0	59.799
1444	0	1	54.3436	1	1	1	0	0	0	0	1	2	126.667	73.3333	86	2.17	4.87	14.31	9.52	1.7	1	106.651
1445	0	2	50.308	0	0	2	0	0	0	0	1	1	143.333	86.6667	86	2	2.11	2.2	4.53	5.3	0	55.9377
1446	0	1	59.0856	0	1	1	0	0	0	0	1	1	126	80	79	2	6.51	1.48	8.15	1.5	0	55.5334
1447	0	1	59.0637	1	1	1	0	0	0	0	2	1	140.667	88.6667	94	2	3.33	1.26	5.3	3.2	0	50.4959
1448	0	1	61.5469	1	0	1	0	0	0	0	1	1	140	80	90	2	2.74	1.35	4.5	1.6	0	51.0213
1449	0	1	46.8227	1	1	2	0	0	0	0	2	1	133.333	90	106	2	3.79	2.51	5.85	2.9	0	54.5302
1450	0	1	48.2026	1	0	1	0	0	0	0	1	1	126.667	80	72	2	2	1.11	6.48	2.7	1	58.7784
1451	0	1	58.8282	1	1	1	0	0	0	0	1	1	148.667	77.3333	83	2	2	1.16	3.32	1	0	57.9219
1452	0	1	61.1307	0	1	2	0	0	0	0	1	1	140.667	93.3333	82	2	4.46	2.3	6.45	1	0	56.9926
1453	0	1	58.8501	1	1	1	0	0	0	0	1	1	136.667	73.3333	69	2	2.01	1.22	3.5	1	0	57.3251
1454	0	1	58.256	1	1	1	1	0	0	0	1	1	116.667	76.6667	84	2	3.01	0.6	5.08	6		66.2063
1455	0	2	55.7426	0	0	2	0	0	0	0	1	1	134.667	84	87	2	3.39	1.99	5.34	1.6	0	49.1022
1456	0	1	72.5941	0	1	1	0	0	0	0	1	1	164.333	95.3333	98	2	5.32	1.56	6.68	5	1	64.2321
1457	0	1	61.4757	1	1	2	0	0	0	0	2	1	126.667	80	84	2	2.36	2.78	4.55	1.7	0	52.0203
1458	0	2	56.4079	0	0	2	0	0	0	0	1	1	110	80	81	2	4.14	1.6	5.8	1.6	0	50.5504
1459	0	1	64.6379	0	1	1	0	0	0	0	1	1	140	76.6667	84	2	3.07	0.5	4.4	1.9	0	56.7668
1460	0	2	58.0753	0	0	1	0	0	0	0	1	2	147.333	90	95	2	3.06	3.54	5.48	3.4	0	50.5377
1461	0	1	61.9165	1	0	2	0	0	0	0	2	1	150.667	70.6667	84	2	2.71	1.85	4.41	1.3	0	54.9844
1462	0	1	60.8131	0	0	2	0	0	0	0	1	1	126.667	82	94	2	2.06	3.25	4.43	1.4	0	53.2756
1463	0	1	66.5435	0	1	2	0	0	0	0	1	1	140.667	80.6667	87	2	3.95	0.97	5.53	1.1	0	57.8148
1464	0	2	59.6578	0	0	1	0	0	0	0	1	1	112	70	90	2	2	2.78	4.39	1.7	0	51.1546
1465	0	2	60.1478	0	0	2	0	0	0	0	1	1	116.667	70	82	2	3.96	1.48	6	1	0	46.5709
1466	0	2	56.3231	0	0	1	0	0	0	0	2	1	136.667	90	86	2	3.08	2.27	5.37	1	0	55.6143
1467	0	1	59.8111	0	0	1	0	0	0	0	1	2	140	90	88	2	2	4.86	4.34	1.5	0	48.4508
1468	0	1	58.9569	0	0	1	0	0	0	0	2	1	116.667	86.6667	95	2	2	5.55	4.5	4.8	0	39.7469
1469	0	1	57.9466	1	0	2	0	0	0	0	1	2	153.333	90	86	2	3.06	0.96	4.38	4.8	0	55.4297
1470	0	1	57.6619	0	1	1	0	0	0	0	2	1	163.333	100	92	2	3.5	1.1	5.31	1.3	0	45.5211
1471	0	1	68.2245	1	0	1	0	0	0	0	1	2	160	100	78	2	2.44	0.59	4.58	4.3	0	42.6209
1472	0	1	59.4689	1	0	2	0	0	0	0	1	2	150	90	92	2	2	2.03	3.52	1	1	80.4365
1473	0	2	60.3012	1	0	1	0	0	0	0	1	2	133.333	76.6667	109	2	2.91	2.54	5.02	2.9	0	50.3326
1474	0	1	69.4757	0	0	1	0	0	0	0	1	1	137.333	85.3333	81	2	3.18	0.65	4.86	1	0	59.8213
1475	0	1	71.4141	0	1	1	0	0	0	0	1	1	163.333	100	94	2	5.04	2.96	7.74	13.6		49.4524
1476	0	1	65.6674	0	0	1	0	0	0	0	1	1	166.667	88	95	2	2.36	2.29	4.42	1.1	0	55.776
1477	0	1	65.4675	0	0	1	0	0	0	0	1	1	128.667	81.3333	90	2	2.45	0.67	3.73	18.4	0	58.8829
1478	0	1	65.8919	0	0	1	0	0	0	0	1	2	123.333	73.3333	82	2	2.88	1.12	4.7	3.3	0	50.9156
1479	0	1	64.3285	1	1	1	0	0	0	0	2	1	163.333	93.3333	112	2	4.72	3.43	7.82	13.7		37.9896
1480	0	1	65.64	0	0	1	0	0	0	0	1	1	170	90	92	2	3.5	0.81	5.01	1.9	1	59.4527
1481	0	1	72.3313	1	0	1	0	0	0	0	1	1	171.333	80	83	2	3.44	1.5	4.97	4	0	58.6333
1482	0	1	68.0575	1	1	1	0	0	0	0	1	1	150	90	80	2	3.83	0.64	5.89	1	0	51.1264
1483	0	2	62.2423	0	0	1	0	0	0	0	2	2	123.333	80	78	2	5.11	3.34	7.2	3.7	0	44.9106
1484	0	1	67.0554	1	1	1	0	0	0	0	1	1	143.333	80	84	2	4.23	1.33	6.12	1	0	51.9941
1485	0	1	64.6324	1	0	1	0	0	0	0	1	1	143.333	93.3333	95	2	3.08	2.05	5.05	1	0	57.9753
1486	0	1	65.3881	0	0	1	0	0	0	0	1	1	143.333	80	84	2	3.27	1.49	4.88	2.1	0	55.3134
1487	0	1	63.6441	1	0	1	0	0	0	0	2	1	156.667	100	87	2	4.31	1.76	6.43	3.9	0	44.0145
1488	0	1	65.3881	0	0	1	0	0	0	0	2	1	130	100	94	2	2.14	1.73	3.54	1	0	57.6684
1489	0	1	64.1451	0	1	2	0	0	1	0	1	1	113.333	89.3333	85	2	2.01	1.84	4.7	1.2	0	55.7985
1490	0	1	65.4209	0	0	1	0	0	0	0	1	1	159.333	98		2	3.16	1.4	4.71	27.4	0	52.0821
1491	0	1	67.3018	0	0	1	0	0	0	0	1	1	130	80	80	2	2.05	0.79	3.56	1.3	0	44.7705
1492	0	2	61.9055	0	0	1	0	0	0	0	2	1	136.667	80	95	2	3.77	2.03	6.01	1.7	0	46.5055
1493	0	1	57.8946	0	1	1	0	0	0	0	2	1	110	76.6667	93	2	3.43	2.28	5.57	10.4	1	38.591
1494	0	1	67.0582	0	0	1	0	0	0	0	1	1	140	80	84	2	2	1.67	4.1	2.4	0	54.6683
1495	0	1	63.1677	1	0	2	0	0	0	0	1	1	135.333	86	86	2	2.79	0.83	4.8	1	0	50.4437
1496	0	1	63.1458	0	1	1	0	0	0	0	2	2	156.667	90	85	2	2.57	0.58	3.6	29.7	0	41.374
1497	0	1	64.8049	1	0	1	0	0	0	0	1	1	120	80	94	2	2	0.44	3.58	1.9	1	66.2395
1498	0	1	67.8467	0	0	1	0	0	0	0	2	1	154.667	111.333	90	2	5.57	2.05	7.55	7.5	0	54.3663
1499	0	1	63.1622	1	1	1	0	0	0	0	1	1	114	70	75	2	3.13	0.85	4.8	1.1	0	52.9151
1500	0	2	61.6564	0	0	1	0	0	0	0	1	1	116.667	80.6667	84	2	2	5.61	4.62	1.4	0	46.5869
1501	0	2	56.0739	0	0	1	0	0	0	0	1	2	127.333	70	72	2	2.88	1.09	4.2	1	0	57.8457
1502	0	1	62.2998	1	1	1	0	0	0	0	1	1	140	80	80	2	4.8	2.93	7.44	1	0	48.4716
1503	0	1	61.577	0	1	1	0	0	0	0	1	1	150	80	99	2	2.21	1.94	4.4	1	0	45.0361
1504	0	1	63.5537	1	0	1	0	0	0	0	1	1	126.667	80	72	2	2	2.11	3.88	1	0	55.462
1505	0	1	61.4921	1	1	1	0	0	0	0	1	1	133.333	83.3333	81	2	2.84	0.52	4.68	1.2	0	56.8481
1506	0	1	61.8919	0	0	1	0	0	0	0	1	1	106.667	80	82	2	4.66	0.75	6.32	2.1	0	57.275
1507	0	1	64.1752	1	1	1	0	0	0	0	2	2	193.333	110	100	2	3.65	1.28	5.86	1	1	50.0879
1508	0	1	66.078	1	0	1	0	0	0	0	1	2	123.333	70	82	2	4.04	1.38	5.55	1	0	58.6309
1509	0	1	63.9726	0	0	1	0	0	0	0	1	1	110	70	69	2	2.88	0.67	5.01	1	1	60.1532
1510	0	1	58.3135	0	0	1	0	0	0	0	1	1	153.333	100	103	2	2.62	0.89	4.01	1	0	54.7484
1511	0	1	60.9117	1	1	1	0	0	0	0	2	1	140	94	98	2	4.59	2.77	6.83	1.1	0	51.7339
1512	0	1	65.8125	0	1	2	0	0	0	0	1	1	132.667	82	93	2	2	0.79	3.22	1.2	0	56.3004
1513	0	2	61.6893	1	0	1	0	0	0	0	1	1	113.333	60	80	2	2.97	1.68	4.69	28.4	0	54.9088
1514	0	1	61.8836	1	1	1	0	0	0	0	1	1	138.667	82.6667	75	2	6.96	1.23	9.32	1.2	0	57.2783
1515	0	1	67.8166	1	0	1	0	0	0	0	1	1	136.667	80	80	2	3.69	1.08	5.53	1	0	54.9402
1516	0	1	63.2307	1	1	1	0	0	0	0	1	1	131.333	81.3333	90	2	3.71	3.18	6.44	1.9	0	56.7389
1517	0	1	67.3128	1	1	1	0	0	0	0	2	1	156.667	105.333	90	2	3.24	1.43	5.57	1	0	52.9391
1518	0	1	63.1376	1	0	1	0	0	0	0	1	1	133.333	76.6667	90	2	3.43	2.5	5.4	8.1	0	49.9855
1519	0	1	56.9199	0	0	1	0	0	0	0	1	1	106.667	68.6667	92	2.16	3.18	2.83	5.44	2.96	1	104.738
1520	0	2	55.9097	0	0	1	0	0	0	0	1	1	113.333	70	68	2	2.78	1	4.44	1	0	49.0446
1521	0	1	64.2574	1	1	1	0	0	0	0	1	1	130	80	84	2	2.77	0.74	5.35	1	0	58.7507
1522	0	2	56.0739	0	0	1	0	0	0	0	1	2	121.333	80	98	2	2.42	4.57	5.2	4.5	0	56.4068
1523	0	2	61.744	0	0	1	0	0	0	0	1	1	109.333	67.3333	80	2	3.27	0.98	4.71	3.8	0	49.2519
1524	0	1	53.8042	0	1	1	0	0	0	0	1	1	166.667	116.667	93	2	3.66	4.92	7.26	1.3	1	47.9688
1525	0	2	57.6591	0	0	1	0	0	0	0	1	2	153.333	63.3333	78	2	3.02	1.15	4.54	1	0	47.9136
1526	0	1	61.9795	1	1	2	0	0	0	0	1	1	90	60	77	2	2	0.58	3	1	0	56.6538
1527	0	1	61.6427	1	0	1	0	0	0	0	2	1	146.667	95.3333	93	2	2.55	1.93	4.49	2	0	39.2989
1528	0	1	63.1403	1	1	1	0	0	0	0	1	1	133.333	90	80	2	3.52	1.34	5.79	1	1	73.034
1529	0	1	61.7194	0	0	1	0	0	0	0	1	1	139.333	96.6667	96	2	2.91	1.56	4.74	1.5	0	36.5019
1530	0	1	62.3819	1	1	1	0	0	0	0	1	1	100	66.6667	78	2	2.48	1.29	4.42	2.1	0	58.2805
1531	0	1	61.5578	0	0	1	0	0	0	0	2	2	160.667	96.6667	96	2	2.11	2.39	3.81	1	1	67.7678
1532	0	1	61.3087	0	0	1	0	0	0	0	1	1	125.333	96.6667	86	2	2	4.76	4.23	9.9	0	53.0905
1533	0	1	60.9719	0	0	1	0	0	0	0	2	1	196.667	96.6667	85	2	2	5.3	5.19	12.9	1	43.7443
1534	0	1	66.7981	1	0	1	0	0	0	0	2	1	131.333	100.667	80	2	4.24	0.82	6.1	2		97.0759
1535	0	1	62.0808	1	1	1	0	0	0	0	1	1	140	90	78	2	4.58	1.81	6.47	2.2	1	50.8303
1536	0	1	64.063	1	1	2	0	0	0	0	1	1	143.333	113.333	88	2	3.53	3.27	6.27	4	0	52.5813
1537	0	2	57.9713	0	0	1	0	0	1	0	1	1	124	78.6667	84	2	3.07	1.72	4.56	5.3	0	52.3785
1538	0	1	67.1075	0	0	2	0	0	0	0	1	1	133.333	80	74	2	3.92	1.77	5.67	1.4	0	48.1625
1539	0	1	62.7187	1	0	1	0	0	0	0	2	1	122	80	101	2	3.23	0.94	4.74	1.3	0	53.0802
1540	0	1	62.9733	0	0	1	0	0	1	0	1	1	160	80	97	2	2.67	2.12	4.53	3.5	1	40.4568
1541	0	1	62.0835	1	1	1	0	0	0	0	2	1	133.333	90	96	2	4.09	1.46	6.1	1.1	0	54.3761
1542	0	1	61.8042	0	0	1	0	0	0	0	1	1	123.333	73.3333	79	2	2.98	0.99	4.7	1	0	57.9081
1543	0	2	55.822	0	0	1	0	0	0	0	2	1	130	80	98	2	4.66	2.33	6.61	1	0	57.9481
1544	0	1	63.3128	1	0	1	0	0	0	0	2	2	173.333	80	105	2	2.25	3.46	4.78	5.7	0	39.7397
1545	0	1	61.3005	1	0	1	0	0	0	0	1	2	120	70	82	2	3.94	0.44	5.46	8.3	0	59.3483
1546	0	1	63.2252	0	0	1	0	0	0	0	1	1	160	100	85	2	3.44	2.02	5.79	2.4	1	68.6016
1547	0	1	62.4723	0	0	1	0	0	0	0	1	1	153.333	90	82	2	2.96	0.96	4.56	1	1	65.7715
1548	0	1	48.1588	1	1	1	0	0	0	0	1	2	172.667	98.6667	92	2	2.7	1.3	5.67	1	1	109.244
1549	0	2	55.4935	0	0	1	0	0	0	0	1	1	118.667	70	98	2	3.51	2.69	6.2	2.3	0	50.3019
1550	0	2	55.5565	0	0	1	0	0	0	0	1	1	106.667	70	89	2	4.19	1.19	5.84	2.1	0	58.8038
1551	0	1	62.7187	1	1	1	0	0	0	0	2	1	162.667	80	74	2	2.42	1.01	4.63	1.2	0	51.0814
1552	0	2	55.4086	0	0	1	0	0	0	0	2	2	140	86.6667	73	2	4.74	1.27	6.28	1.7	0	50.9065
1553	0	1	48.909	0	1	1	0	0	0	0	1	1	130	80	86	2.26	2	1.92	4.7	17.2	1	108.67
1554	0	1	64.3806	1	1	1	0	0	0	0	2	1	166.667	110	105	2	2.48	1.38	3.86	5.4	0	50.0157
1555	0	1	66.8884	0	0	1	0	0	0	0	1	1	126.667	70	84	2	3.39	1.89	5.29	2.4	1	63.7625
1556	0	2	58.4093	0	0	1	0	0	0	0	2	2	140.667	78.6667	104	2	3.96	1.27	5.74	1.2	1	64.1808
1557	0	2	55.5702	0	0	1	0	0	0	0	2	1	155.333	99.3333	102	2	4.4	1.56	5.99	5.7	0	54.5601
1558	0	2	55.7426	0	0	1	0	0	0	0	2	1	116.667	69.3333	70	2	3.13	0.87	4.85	1	0	51.9704
1559	0	1	60.4654	1	0	1	0	0	0	0	1	1	106.667	70	85	2	2.47	0.86	3.8	1	0	59.0704
1560	0	1	65.2238	0	0	1	0	0	0	0	1	1	126.667	90	87	2	3.18	0.73	4.59	1	0	52.1543
1561	0	1	53.1609	0	0	1	0	0	0	0	1	1	160	102	98	2.38	2.28	2.1	5.94	1	1	114.701
1562	0	1	60.6626	0	1	1	0	0	0	0	1	1	100	70	68	2	3.55	0.8	5.44	1	0	51.3392
1563	0	1	66.3299	1	0	1	0	0	0	0	1	1	143.333	76.6667	97	2	3.46	2.52	5.5	1	0	57.2881
1564	0	1	63.9097	1	0	1	0	0	0	0	1	1	110	70	95	2	2	3.25	4.13	1.9	0	47.9266
1565	0	1	60.2984	1	1	1	0	0	0	0	1	2	126.667	83.3333	92	2	5.14	2.31	7.1	2.9	0	58.5239
1566	0	1	63.1458	0	1	1	0	0	0	0	1	1	116.667	80	76	2	3	1.11	4.62	1	0	59.8511
1567	0	1	60.2136	0	0	1	0	0	0	0	2	1	153.333	82	92	2	2.18	1.93	3.94	1.4	0	58.5588
1568	0	1	62.6283	1	1	1	0	0	0	0	1	1	122	90.6667	98	2	2	1.92	3.45	1.9	0	57.5738
1569	0	1	61.6619	0	1	1	0	0	0	0	1	1	143.333	90	88	2	5.19	1.01	7.01	1.1	0	48.2536
1570	0	1	60.1314	1	0	1	0	0	0	0	2	1	150	93.3333	83	2	3.55	2.06	5.64	4.8	0	57.9877
1571	0	1	62.5462	1	1	1	0	0	0	0	1	1	150.667	88	105	2	4.49	1.05	5.98	2.6	0	57.0123
1572	0	2	52.5722	0	0	1	0	0	0	0	1	1	132	80	78	2	4.64	1.04	6.21	4.7	0	53.1408
1573	0	1	60.4134	0	0	1	0	0	0	0	2	1	120	80	89	2	3.61	2.05	5.45	1.3	0	46.5847
1574	0	1	59.9781	1	1	2	0	0	0	0	2	1	153.333	100	85	2	3.43	1.59	5.36	1.1	0	53.589
1575	0	1	59.8111	1	1	1	0	0	0	0	1	1	130	80	94	2	2.39	1.03	3.88	1	0	49.3265
1576	0	1	59.6441	0	1	1	0	0	0	0	2	1	140.667	97.3333	96	2	3.23	1.73	4.97	2.6	0	57.0063
1577	0	1	59.8877	1	1	1	0	0	0	0	1	1	156.667	90	94	2	2.51	2.22	5.3	1.3	0	55.7736
1578	0	1	59.7153	1	1	1	0	0	0	0	1	1	146.667	80	76	2	2.92	1	5.05	1	0	58.7641
1579	0	1	59.384	0	0	1	0	0	0	0	1	1	110	70	82	2	3.29	1.12	5.06	1.2	0	47.7462
1580	0	2	54.5763	0	0	1	0	0	0	0	1	1	143.333	86.6667	97	2	2	0.53	3.17	1.7	0	53.0136
1581	0	1	59.3812	1	1	1	0	0	0	0	2	1	146.667	103.333	89	2.06	2	2.3	4.79	1	0	46.5217
1582	0	1	59.9151	1	0	1	0	0	0	0	1	1	130	80	85	2	4.56	1.14	6.27	1.2	0	56.8979
1583	0	1	64.3669	1	0	1	0	0	0	0	1	1	142	100.667	100	2	2.86	0.9	4.45	2.9	1	91.4204
1584	0	1	58.9952	0	0	1	0	0	0	0	1	1	106	72.6667	60	2	3.38	0.85	5.41	13	0	52.4351
1585	0	1	59.1814	1	1	1	0	0	0	0	1	1	134.667	80	83	2	3.04	1.13	4.83	1	0	50.4542
1586	0	2	53.9576	0	0	1	0	0	0	0	1	1	136.667	78.6667	89	2	2	3.24	3.93	2.8	0	43.3896
1587	0	1	58.8036	1	1	1	0	0	0	0	1	1	121.333	80	85	2	2.92	0.68	4.4	1	0	55.6435
1588	0	1	59.6249	0	0	1	0	0	0	0	2	1	150	100	84	2	2.79	1.69	4.88	1	1	61.3498
1589	0	1	58.7598	0	1	1	0	0	0	0	1	2	163.333	96.6667	88	2	2.05	2.14	3.82	1.6	0	56.2172
1590	0	1	59.5346	0	0	1	0	0	0	0	2	1	133.333	90	90	2	2.01	4.43	4.9	1	1	38.9995
1591	0	2	53.2457	0	0	1	0	0	0	0	2	1	146.667	93.3333	80	2	3.7	2.67	6.41	1.1	0	24.2828
1592	0	1	63.4223	0	0	1	0	0	0	0	2	1	183.333	112.667	80	2.63	2.32	1.96	5.12	2.6	1	73.828
1593	0	1	63.4114	0	1	1	0	0	0	0	2	1	139.333	97.3333	100	2	3.67	0.72	4.96	3.9	0	45.2231
1594	0	1	58.5544	0	1	1	0	0	0	0	2	1	162.667	90	82	2	2	1.39	3.56	7	0	58.6336
1595	0	1	58.4914	1	1	1	0	0	0	0	1	1	140	90	83	2	2.5	1.92	4.36	1	0	59.2715
1596	0	1	63.7344	1	1	1	0	0	0	0	1	1	130.667	81.3333	90	2	3.12	1.4	4.81	1.19	1	75.6068
1597	0	1	58.4559	1	0	1	0	0	0	0	1	1	113.333	70	69	2	3.69	0.94	5.72	1	0	53.1356
1598	0	1	63.269	0	0	1	0	0	0	0	2	1	130.667	90	84	2	3.86	1.8	5.58	1.6	0	57.3153
1599	0	1	59.0828	1	1	1	0	0	0	0	1	1	120	80	84	2	3.92	0.61	5.53	2.5	0	59.6469
1600	0	1	60.9938	1	1	1	0	0	0	0	1	1	160	110	90	2	4.72	1.03	6.4	10.8	0	46.3952
1601	0	1	58.2259	1	1	1	0	0	0	0	2	1	168	98	105	2	3.44	1.05	10	1	0	49.4325
1602	0	1	58.1848	1	1	1	0	0	0	0	1	1	180	103.333	88	2	2	1.44	3.77	1.4	0	59.3993
1603	0	1	58.2313	1	0	1	0	0	0	0	1	1	118.667	80	88	2	3.02	1.67	4.72	1.7	0	58.1653
1604	0	1	58.9405	0	0	1	0	0	0	0	2	2	153.333	93.3333	82	2	2.46	1.01	3.92	3.9	1	77.1809
1605	0	1	58.1109	1	1	1	1	0	0	0	1	1	119.333	72.6667	68	2	2.45	0.52	4.28	1	0	48.1751
1606	0	1	57.9959	1	0	1	0	0	0	0	1	1	115.333	80.6667	89	2	4.83	0.6	6.07	1	0	57.6702
1607	0	1	58.1602	1	1	1	0	0	0	0	2	1	146	94.6667	65	2	3.71	1.01	5.72	4.8	0	54.8074
1608	0	2	53.0979	0	0	2	0	0	0	0	1	1	100	67.3333	82	2	4.31	1.62	6.11	1.9	0	57.5984
1609	0	1	58.6119	1	1	1	0	0	0	0	1	1	127.333	80.6667	99	2	4.92	1.08	6.44	3.2	0	55.1712
1610	0	1	54.0287	1	0	2	0	0	0	0	2	1	140	86.6667	96	2	2	3.67	4.57	3	0	59.2999
1611	0	1	59.9097	1	1	1	0	0	0	0	2	1	130	76	92	2	3.06	1.47	4.62	4.8	0	58.0781
1612	0	2	60.0027	1	0	1	0	0	0	0	1	1	110.667	71.3333	76	2	3.35	1.18	5.85	1.6	0	58.497
1613	0	2	54.8884	0	0	1	0	0	0	0	1	1	116	76	91	2	3.78	0.87	5.18	3.7	0	52.2832
1614	0	1	64.3039	0	0	2	0	0	0	0	2	1	156.667	93.3333	89	2	2.8	4.28	5.67	3.1	1	56.9002
1615	0	2	53.744	0	0	2	0	0	0	0	1	1	126.667	89.3333	73	2	2.84	1.15	5.15	1.2	0	59.5573
1616	0	2	53.1636	0	0	1	0	0	0	0	2	1	150	105.333	82	2	3.41	3.47	6.31	1	0	51.132
1617	0	1	53.796	1	0	2	0	0	0	0	1	2	111.333	66.6667	94	2	2.49	2.09	4.35	1.8	0	58.799
1618	0	1	59.5729	1	1	1	0	0	0	0	1	1	130	80	87	2	2.06	1.21	3.94	1	0	58.8229
1619	0	1	60.2245	1	0	2	0	0	0	0	1	2	116.667	68.6667	96	2	2.99	1.89	4.93	1.3	0	52.4795
1620	0	2	52.7529	0	0	1	0	0	0	0	1	1	120	73.3333	84	2	3.2	2.94	5.87	1	0	59.211
1621	0	1	58.2615	1	0	1	0	0	0	0	1	1	126.667	83.3333	79	2	2.5	1.91	4.68	1.2	0	50.32
1622	0	1	58.475	1	1	1	0	0	0	0	2	2	155.333	78	87	2	2.89	2.36	5	1	0	55.7721
1623	0	1	58.2998	1	1	1	0	0	0	0	1	1	147.333	100	93	2	2.41	2.87	4.72	1.2	0	56.9679
1624	0	1	60.5092	1	1	1	0	0	0	0	2	1	170	96.6667	107	2	2.96	1.69	4.95	9.5	0	59.679
1625	0	2	52.9281	0	0	2	0	0	0	0	1	1	122	76.6667	69	2	2.46	1.01	4.19	1.1	0	54.2673
1626	0	1	63.0609	0	0	1	0	0	0	0	2	1	201.333	121.333	88	2	3.56	2.49	4.81	3.3	1	89.9497
1627	0	1	57.9439	0	0	1	0	0	0	0	2	1	193.333	116	78	2	4.08	1.17	5.85	1.3	0	52.3291
1628	0	1	62.7077	1	1	1	0	0	0	0	2	1	204.333	120.667	85	2	4.31	1.38	6.03	1	0	55.231
1629	0	1	57.8289	1	0	1	0	0	0	0	1	1	127.333	80	79	2	5.59	0.87	7.05	1	0	57.1567
1630	0	1	58.2204	1	1	1	0	0	0	0	2	1	129.333	96.6667	100	2	2.86	3.15	5.15	2.8	0	49.4344
1631	0	1	57.8289	1	1	1	0	0	0	0	1	1	150	100	74	2	2.49	0.84	4.34	1	0	59.548
1632	0	1	50.9706	0	0	1	0	0	0	0	1	1	130	89.3333	91	2	2.87	1.28	5.92	2.7	1	100.441
1633	0	1	57.6619	1	0	1	0	0	0	0	1	1	123.333	76.6667	72	2	3.61	0.68	5.4	1.3	0	49.6287
1634	0	2	52.7967	0	0	1	0	0	0	0	1	1	132	93.3333	86	2	2.11	1.01	4.55	1	0	59.9549
1635	0	2	53.5551	0	0	1	0	0	0	0	2	2	110	80	76	2	2	1.1	3.64	1	0	58.8783
1636	0	1	62.8556	1	1	1	0	0	0	0	2	1	156.667	100	86	2	4.65	0.9	6.13	1		67.9575
1637	0	1	58.4969	1	0	1	0	0	0	0	1	1	150	83.3333	93	2	3.2	2.32	4.93	4.3	0	58.0569
1638	0	1	58.1684	0	1	1	0	0	0	0	1	1	186.667	113.333	80	2	4.34	0.93	6.53	1.6	0	51.7611
1639	0	1	60.7228	1	1	1	0	0	0	0	2	1	180	100	88	2	2.16	2.54	4.51	1	0	56.0065
1640	0	1	57.963	1	1	1	0	0	0	0	1	2	120.667	76.6667	79	2	3.5	1.94	5.52	1	0	53.3199
1641	0	1	57.7276	0	0	1	0	0	0	0	1	1	143.333	90	86	2	2	2.11	3.83	1	0	49.1652
1642	0	2	80.6708	0	0	1	0	0	0	0	1	1	163.333	60	87	2	2	0.81	4.34	2.3	0	58.1432
1643	0	1	82.2998	0	0	1	0	0	0	0	1	2	163.333	73.3333	93	2	2.35	2.06	4.18	4.9	0	38.6084
1644	0	1	81.4292	1	1	1	0	0	0	0	1	1	126.667	80	76	2	2	1.67	3.7	1	0	55.6254
1645	0	1	83.3073	0	0	1	0	0	0	0	1	1	147.333	72.6667	82	2	2.4	1.16	4.05	1.9	0	48.2761
1646	0	1	78.1465	1	1	1	0	0	0	0	1	1	140.667	66	77	2	2	1.23	4.08	1	0	46.2716
1647	0	1	83.0637	0	0	2	0	0	0	0	2	1	163.333	80	92	2	3.31	0.77	4.78	1.1	0	49.36
1648	0	1	81.2485	1	0	1	1	0	0	0	1	1	133.333	96.6667	72	2	2	0.85	4.61	2.7		75.7154
1649	0	1	84.6297	0	0	1	0	0	0	0	1	1	146.667	81.3333	88	2	3.09	2.45	4.99	2.4	0	48.3202
1650	0	1	54.6886	0	1	1	0	0	0	0	1	1	100	77.3333	82	2.44	2.86	0.47	5.39	1.4	1	103.054
1651	0	1	80.4079	0	0	1	0	0	0	0	2	2	160	60	87	2	3.28	2.05	5.19	10.9	0	56.6655
1652	0	1	78.7981	1	1	1	0	0	0	0	1	2	124.667	68.6667	93	2	2.91	1.4	4.76	4.9	0	34.5758
1653	0	1	81.4675	0	1	1	0	0	0	0	2	1	156.667	93.3333	70	2	2	0.57	3.78	1	0	52.6231
1654	0	1	81.4155	1	1	1	0	0	0	0	2	1	144	80.6667	80	2	4.12	1.83	6.37	1.9	0	39.1777
1655	0	1	78.475	0	1	1	0	0	0	0	2	1	166.667	83.3333	105	2	4.45	2.68	6.57	3.9	0	52.0508
1656	0	1	80.4764	0	0	1	0	0	0	0	1	1	133.333	70	78	2	2	1.99	3.53	2.2	0	51.3241
1657	0	1	79.3128	0	0	1	0	0	0	0	1	1	123.333	70	88	2	2.72	0.66	4.24	1.1	0	55.2085
1658	0	1	78.6667	1	1	1	1	0	0	0	1	1	158	79.3333	90	2	3.38	1.4	5.59	3.6	0	51.9807
1659	1	1	78.6557	0	0	1	0	0	0	0	1	1	153.333	96.6667	93	2	2.75	1.16	4.69	7.6	0	46.9997
1660	0	1	81.8042	1	1	1	0	0	0	0	1	1	126.667	73.3333	91	2	2.88	1.68	4.66	4.5		45.0978
1661	0	2	53.8261	0	0	1	0	0	0	0	1	1	124.667	84	82	2	2	1.61	3.21	1	0	54.5722
1662	0	1	55.4908	1	1	1	0	0	0	0	2	1	160	90	82	2	2	8.75	5.15	1	0	57.5231
1663	0	1	61.1499	0		1	0	0	0	0			130.667	87.3333	100	2	2.66	2	7.74	1	0	52.0404
1664	0	1	89.7029	1	1	1	0	0	0	0	1	1	126	50.6667	80	2	2.22	1.53	4.89	4.7	0	55.6108
1665	0	1	87.6769	0	1	1	0	0	0	0	1	1	160	70	86	2	3.03	1.4	6.49	1	1	26.4222
1666	0	1	51.2471	1	1	1	0	0	0	0	1	1	140	89.3333	89.1	2	3.04	1.64	7.09	4.6	1	108.281
1667	0	1	80.6543	0	0	2	0	0	0	0	1	2	110	68.6667	102	2	2.27	1.92	4.87	1.2	0	44.6128
1668	0	1	82.0862	1	0	1	0	0	0	0	2	1	190	70.6667	90	2	2.31	1.21	4.86	1.4	1	81.6105
1669	0	1	82.9541	0	0	1	0	0	0	0	2	1	180	70.6667	80	2	2.33	4.53	5.18	1.8	1	46.961
1670	0	1	51.0691	0	0	1	0	0	0	0	1	1	150	106.667	106	2.45	3.83	16	6.88	1.4	1	81.5687
1671	0	1	77.4346	0	1	1	0	0	0	0	2	1	150	118.667	110	2	2	1.45	4.09	2.3	1	30.3006
1672	0	1	74.5626	0	0	2	0	0	0	0	1	1	117.333	79.3333	86	2	2.38	2.03	4.16	1	0	50.8179
1673	0	1	74.308	1	1	2	0	0	0	0	2	1	160	110	92	2	2.61	0.9	4.57	2.23	0	59.8281
1674	0	1	71.4689	1	1	1	0	0	0	0	1	1	130	100	93	2	2.91	1.43	4.76	1	0	56.4521
1675	0	1	71.8083	0	0	1	0	0	0	0	1	1	140	90	90	2	2.49	0.54	4.26	4.13	0	59.5147
1676	0	1	46.0753	0	0	1	0	0	0	0	1	1	130	78	91	2	3.12	1.35	5.94	6.6	1	102.314
1677	0	1	65.1061	0	0	2	0	0	0	0	2	1	156	94	92	2	2.28	1.28	4.25	1.9	1	82.4002
1678	0	2	82.4011	0	0	1	0	0	0	0	1	1	126	72	90	2	4.6	2.68	7.01	1	0	25.7948
1679	0	2	76.1533	0	0	1	0	0	0	0	1	1	127.333	78.3333	90	2.08	3.06	1.44	6.69	1	1	39.4595
1680	0	1	80.5722	0	0	1	0	0	0	0	1	1	142	83.3333	88	2	2.91	0.61	4.72	1	0	46.8237
1681	0	1	72.575	0	0	2	0	0	0	0	2	1	130.667	83.3333	150	2	2.49	1.37	3.94	4.75	1	78.1885
1682	0	1	76.1095	0	1	1	0	0	0	0	1	1	139.333	72	84	2	2.93	1.65	4.6	1	0	55.8449
1683	0	1	76.4216	0	1	1	0	0	0	0	1	1	122	82	101	2.04	3.29	0.79	5.59	1	0	59.6323
1684	0	1	73.0459	0	0	2	0	0	0	0	1	1	130	80		2	2.49	1.01	4.68	1	0	57.6933
1685	0	1	46.3984	1	1	1	0	0	0	0	1	1	140	89.3333	77	2	2.95	0.87	6.23	1.02	1	98.1449
1686	0	2	66.4011	0	0	1	1	0	0	0	2	2	173.333	112.667	150	2	2.47	1.05	4.6	5.31	1	86.7284
1687	0	1	74.9322	0	0	2	0	0	0	0	2	2	165.333	82	100	2	2.92	0.75	5.05	3.38	0	58.2229
1688	0	1	74.1629	0	0	2	0	0	0	0	2	2	146	98.6667	90	2	2.71	0.92	4.49	2.31	0	48.5067
1689	0	1	71.551	1	0	1	0	0	0	0	1	1	130	89.3333	90	2	3.64	1.87	5.66	2.17	0	58.9556
1690	0	1	74.7433	0	0	2	0	0	0	0	1	1	122	79.3333	120	2	2.65	0.77	4.18	13.29	0	58.3002
1691	0	1	73.076	0	0	2	0	0	0	0	1	1	150.667	89.3333	95	2	2.79	2.37	4.44	5.29	0	54.6366
1692	0	2	70.5736	0	0	1	0	0	0	0	2	1	168	90	82	2	3.22	2.37	5.1	1.02	0	49.1025
1693	0	1	68.5886	0	1	1	0	0	0	0	2	1	148	88	100	2	4.45	2.07	6.41	1	0	54.0837
1694	0	1	67.4908	1	0	1	0	0	0	0	1	1	150	90	100	2	2.63	0.68	4.64	1.96	1	77.7036
1695	0	1	68.9062	0	0	2	0	0	0	0	1	1	149.333	80	90	2	2.08	0.9	3.46	3.59	0	56.8631
1696	0	1	72.3833	0	0	2	0	0	0	0	2	2	170	100		2	2.06	0.96	3.99	5.2	1	95.2316
1697	0	1	68.0767	0	0	1	0	0	0	0	2	2	110	81.3333	130	2	3.1	1.37	5.17	3.67	0	55.412
1698	0	1	74.1739	0	1	1	0	0	0	0	1	1	148	98	92	2	3.68	2.16	5.75	1	0	55.3896
1699	0	2	63.1294	0	0	2	0	0	0	0	1	2	140	82	76	2	2.7	0.77	4.95	1.6	1	90.4506
1700	0	1	69.7906	0	0	1	0	0	0	0	1	1	122	82	105	2	2.19	1.01	4.3	27.15	1	75.0132
1701	0	1	71.8932	1	0	1	0	0	0	0	2	1	162	92	85	2	3.01	3.43	4.53	3.01	0	51.7798
1702	0	2	61.4894	0	0	1	0	0	0	0	1	1	120	70.6667	106	2	3.06	1.61	5.15	1	0	45.6365
1703	0	1	67.5756	0	0	1	0	0	0	0	1	2	140	80.6667	100	2	3.12	1.65	5.45	13.31	0	37.9816
1704	0	1	66.9049	1	1	1	0	0	0	0	1	1	158	78	116	2	4.13	3.51	6.46	4.21	0	55.87
1705	0	1	66.6913	1	1	2	0	0	0	0	2	1	140	100	90	2	4.3	1.89	7	1	1	93.0317
1706	0	1	53.3032	1	1	1	0	0	0	0	1	1	130	90	80	3.79	2.96	0.72	6.4	2	1	96.3314
1707	0	1	85.1362	0	0	1	0	0	0	0	1	1	150	90	84	2	4.05	1.39	6.14	1	0	47.1801
1708	0	1	84.4682	0	0	1	0	0	0	0	1	1	152	82	94	2	2.53	0.91	4.4	1	0	59.8142
1709	0	2	75.2361	0	0	1	0	0	0	0	1	2	144	92	92	2	2	0.89	4.19	1.59	0	56.2342
1710	0	1	84.1369	0	0	1	1	0	0	0	2	1	170	90	90	2	2.4	0.51	3.82	1.33	0	59.9535
1711	0	2	76.4079	0	0	1	0	0	0	0	1	1	192.667	102	83	2	3.49	2.36	5.2	1.02	0	53.5335
1712	0	2	56.4244	0	0	1	0	0	0	0	1	1	149.333	98	95	2	2	1.61	3	16.86	0	55.5747
1713	0	2	75.1376	0	0	1	0	0	0	0	1	1	138.667	75.3333	65	2	2.37	1.33	4.17	1	0	54.7479
1714	0	1	83.6331	0	0	1	0	0	0	0	2	1	140.667	82	85	2	4.39	2.15	6.54	9.58	1	29.804
1715	0	1	82.8857	0	0	1	0	0	1	0	1	1	122	81.3333	80	2	4.09	1.05	6.28	20.84	0	49.4217
1716	0	2	74.5517	0	0	1	0	0	0	0	2	1	170	90	95	2	3.6	1.12	5.57	1.97	0	46.6198
1717	0	1	83.551	0	0	1	0	0	0	0	1	1	150	90	84	2	2.72	1.78	4.4	2.43	0	49.1913
1718	0	2	73.4702	0	0	1	0	0	0	0	2	1	140	100.667	75	2	5.35	1.42	7.53	1.78	0	56.1549
1719	0	2	76.2163	0	0	1	0	0	0	0	2	1	178.667	102	102	2	2.09	0.87	4.34	12.95	0	59.1186
1720	0	1	56.9747	0	0	1	0	0	0	0	1	1	120	89.3333	102	2.58	3.88	1.71	8.18	1.72	1	57.5007
1721	0	2	73.2211	0	0	1	0	0	0	0	2	1	158	98.6667	80	2	3.32	0.97	5.15	3.59	0	56.2532
1722	0	1	83.4853	1	0	1	0	0	0	0	2	2	160	79.3333	88	2	3.42	1.6	5.87	5.06	0	44.5684
1723	0	1	46.2012	1	1	2	0	0	0	0	2	1	140	90		2	3.25	1.36	5.29	7.6	1	96.8511
1724	0	1	80.8022	0	0	1	0	0	0	0	1	1	120	70.6667	99	2	2.86	0.88	5.05	27.75	0	48.6386
1725	0	2	78.4504	0	0	1	0	0	0	0	2	1	128	78	80	2	2.97	1.8	5.89	4.01	0	31.0928
1726	0	2	81.8617	0		1	0	0	0	0			132.667	79	90	2	4.81	1.34	7.4	1	1	80.533
1727	0	2	76.9911	0	0	1	0	0	0	0	2	1	201.333	92.6667	90	2	3.09	2.4	5.42	10.72	0	49.941
1728	0	1	84.2984	0	0	1	0	0	0	0	1	1	120.667	79.3333	66	2	2.96	1.26	4.84	2.94	0	56.4224
1729	0	1	84.2984	1	0	1	0	0	0	0	1	1	160	80	97	2	2.74	1.42	4	1.79	0	55.1379
1730	0	1	84.1369	1	0	1	0	0	0	0	1	1	129.333	80.6667	87	2	2.93	0.78	4.46	1	0	54.5774
1731	0	1	85.3005	0	0	1	0	0	0	0	2	1	178	97.3333	95	2	3.05	1.58	4.6	1.29	0	57.3575
1732	0	2	73.64	0	0	1	0	0	0	0	1	1	158	93.3333	95	2	3.71	3.34	5.61	3.41	0	50.4874
1733	0	2	73.807	0	0	1	0	0	0	0	2	1	160	99.3333	88	2	3.65	3.53	5.73	1.99	0	20.7632
1734	0	1	52.8268	1	1	2	0	0	0	0	1	1	116.667	86.6667	104.7	2	2.8	1.86	5.17	16.6	1	102.548
1735	0	1	83.551	0	0	1	0	0	0	0	1	1	132	86.6667	91	2	2.76	0.74	4.46	1.32	0	54.1896
1736	0	1	78.6338	1	1	1	0	0	0	0	2	1	150	90	90	2	3.72	1.02	5.66	1.5	0	49.8873
1737	0	2	74.2998	0	0	1	0	0	0	0	1	1	129.333	80.6667	70	2	4.34	1.95	6.73	1.73	0	55.8286
1738	0	2	75.0554	0	0	1	0	0	0	0	1	1	139.333	92	83	2	2.45	1.44	4.14	1	0	51.9439
1739	0	1	59.5866	0	0	1	0	0	0	0	1	1	130	80	76	2	2.41	1.05	5.84	1.39	1	67.7479
1740	0	1	71.885	0	0	1	0	0	0	0	2	1	141.333	82.6667	90	2	3.13	0.85	4.96	2.23	0	53.9493
1741	0	1	55.1266	1	0	2	0	0	0	0	1	1	126.667	70	88	2	3.32	2.49	5.61	5.4	0	51.4404
1742	0	1	85.4346	1	1	1	0	0	0	0	1	1	140	90	90	2	2.57	1.14	4.7	1	0	48.5447
1743	0	1	77.2402	0	0	1	0	0	0	0	2		150	70	81	2	3.66	1.17	5.07	1.66	0	41.0366
1744	0	2	72.8789	0	0	1	0	0	0	0	2	1	180	100		2	3.35	1.12	6.67	6.7	1	90.2622
1745	0	2	70.8857	0	0	1	0	0	0	0	1	1	119.333	80.6667	105	2	4.53	2.61	6.8	14	0	58.7953
1746	0	1	75.9507	0	0	1	0	0	0	0	2	1	176	100	90	2	2	1.59	3.18	10.5	1	25.1478
1747	0	1	75.2991	0	0	1	0	0	0	0	2	1	202.667	108	78	2	2.11	0.77	3.5	2.02	0	32.9464
1748	0	1	75.0527	0	0	1	0	0	0	0	1	1	140	90	105	2	3.05	1.37	4.82	5.29	0	51.1582
1749	0	2	75.9316	0		1	0	0	0	0			134.667	84	85	2	4	1.12	7.18	3.6	0	52.3044
1750	0	2	74.3025	0	0	1	0	0	0	0	1	1	156.667	99.3333	96	2	2.66	0.82	4.5	7.67	0	37.9874
1751	0	1	74.1383	0	0	1	0	0	0	0	2	1	159.333	92	101	2	3.76	4.69	5.8	7.8	0	47.5929
1752	0	1	74.1383	1	1	1	0	0	0	0	1	1	139.333	82	88	2	2.79	0.93	4.65	1.16	0	57.2522
1753	0	2	51.1376	0	0	1	0	0	0	0	2	1	130	80	83	2	2.83	1.31	5.93	1	1	50.7165
1754	0	2	69.0513	0	0	1	0	0	0	0	2	1	158.667	98	98	2	2.88	1.93	4.84	1.27	0	35.8069
1755	0	1	85.0678	0		1	0	0	0	0			180.333	101.333	89	2	4.34	1.44	6.44	1	1	75.6911
1756	0	1	73.8042	1	1	1	0	0	0	0	2	1	132	78.6667	89	2	3.07	1.1	5.28	18.35	1	35.2797
1757	0	1	46.1793	0	0	1	0	0	0	0	1	1	130	86.6667	85	2.86	2.61	1.41	6.01	1.7	1	103.323
1758	0	2	70.4066	0	0	1	0	0	0	0	1	1	120.667	82	86	2	3.97	2.08	5.73	3.8	0	59.8337
1759	0	2	67.9754	0	0	1	0	0	0	0	1	2	103.333	62	73	2	2.57	0.85	4.42	1	0	47.6911
1760	0	2	67.551	0	0	1	0	0	0	0	1	1	157.333	84	82	2	2.93	1.45	4.52	1.36	0	34.8941
1761	0	1	77.4511	0	0	1	0	0	0	0	1	1	129.333	82	93	2	2.6	1.99	4.16	1	0	52.983
1762	0	2	71.7974	0	0	1	0	0	0	0	2	2	138	78	85	2	2	1.33	4.15	1.45	0	59.0838
1763	0	2	67.3895	0	0	1	0	0	0	0	2	1	149.333	100	88	2	3.42	1.53	5.3	1	0	54.1136
1764	0	2	67.2909	0	0	1	0	0	0	0	1	1	119.333	72	90	2	4.13	1.81	6.1	1.69	0	59.462
1765	0	2	67.2142	0	0	1	0	0	0	0	1	2	120	70.6667	91	2	3.21	0.93	5.04	1.99	0	38.0193
1766	0	1	72.1369	0	1	1	0	0	0	0	2	1	190	100	110	2	3.08	1.08	4.77	1.88	0	44.8305
1767	0	2	67.1458	0	0	1	0	0	0	0	2	1	149.333	96.6667	86	2	2.91	0.84	4.58	15.32	0	46.3485
1768	0	1	77.0513	0	0	1	0	0	0	0	1	1	121.333	80.6667	68	2	2	1.04	3.06	30.64	0	50.9623
1769	0	1	71.9124	0	0	1	0	0	0	0	1	1	120.667	79.3333	84	2	3.08	1.56	5.36	1.16		95.5472
1770	0	1	76.3669	0	0	1	0	0	0	0	1	1	140.667	82	93	2	2.08	0.6	3.7	1		74.0224
1771	0	1	74.4695	0	0	1	0	0	0	0	1	1	121.333	80	80	2.41	3.04	0.75	5.93	1	0	59.0793
1772	0	2	73.6345	0	0	1	0	0	0	0	2	1	144	93.3333	85	2	3.91	2.04	6.12	1.7	0	47.4833
1773	0	1	68.5503	1	0	1	0	0	0	0	1	1	130.667	72	74	2	2.54	1.63	3.88	4.41	1	55.8091
1774	0	1	74.8857	0	0	1	0	0	0	0	1	1	130	80	74	2	2.49	0.6	4.14	1	0	37.5015
1775	0	1	73.5524	0	1	1	0	0	0	0	1	1	160	80	80	2	3.2	0.79	5.32	1.4	0	53.3211
1776	0	1	48.9035	1	1	1	0	0	0	0	1	1	120	80	82	2	2.25	1.44	5.03	1.3	1	99.3551
1777	0	1	71.1978	0	0	1	0	0	0	0	1	1	162	100.667	100	2	2.81	1.08	4.41	4.23	0	50.5029
1778	0	1	75.885	0	0	1	0	0	0	0	2	1	170	100.667	78	2	2	0.6	3.2	1.07	0	48.3911
1779	0	1	71.7563	0	0	1	1	0	0	0	2	1	160.667	110.667	103	2	3.41	0.87	5.6	2.3	1	67.88
1780	0	1	72.8022	1	1	1	0	0	0	0	1	1	141.333	82	79	2	2.31	0.68	4.51	4.56	0	52.5063
1781	0	1	73.8864	1	0	1	0	0	0	0	2		250	123.333	88	2	2.11	0.76	4.07	1	1	51.0598
1782	0	1	68.4682	0	0	1	0	0	0	0	2	1	137.333	80	90	2	2.64	0.93	4.41	2.79	0	54.6893
1783	0	1	73.0349	0	0	1	0	0	0	0	1	1	158.667	90.6667	90	2	2.08	0.66	3.89	1.59	0	54.6524
1784	0	1	75.0719	0	0	1	0	0	0	0	1	1	157.333	88	100	2	4.28	2.23	6.23	1.43	1	55.0413
1785	0	1	68.9528	0	0	1	0	0	0	0	1	1	166.667	100	93	2	4.89	1.05	7.04	1	0	58.0852
1786	0	1	72.9938	1	1	1	0	0	0	0	1	1	130.667	89.3333	86	2	3.4	1.14	4.68	1.55	0	59.0211
1787	0	1	75.8056	0	0	1	0	0	0	0	1	1	132	72	95	2	3.29	1.22	4.69	15.71	0	50.8883
1788	0	1	63.8029	1	0	1	0	0	0	0	1	1	120.667	60.6667	101	2	3.83	2.19	5.76	21.17	0	54.8077
1789	0	1	73.2156	0	0	1	0	0	0	0	1	1	142.667	82	106	2	2.03	0.74	3.96	3.3	0	54.0098
1790	0	1	75.551	0	0	1	0	0	0	0	2	1	150	100.333	89	2	3.24	0.44	5.18	4.68	1	78.8072
1791	0	1	70.5544	0	0	1	0	0	0	0	1	1	152	80	72	2	2.45	0.92	4.34	1.12	0	53.8937
1792	0	2	62.3874	0	0	2	0	0	0	0	1	1	120.667	78	83	2	2.86	0.64	4.79	1.35	1	78.6876
1793	0	1	72.553	1	0	1	0	0	0	0	1	1	142	92	95	2	2.52	1.17	4.05	12.08	0	46.7864
1794	0	1	72.282	0	0	1	0	0	0	0	1	1	129.333	80	100	2	3.02	1.98	5.12	1.85	0	46.8756
1795	0	1	74.9541	0	0	1	0	0	0	0	1	2	152	81.6667	87	2	2.56	1.2	4.03	2.56	0	51.7186
1796	0	1	71.9754	0	1	1	0	0	0	0	2	1	168.667	100.667	84	2	2.5	0.53	4.35	1.73	1	56.2516
1797	0	1	69.4675	0	0	1	0	0	0	0	2	1	112	82	86	2	2.54	3.13	4.32	4.13	0	55.4507
1798	0	1	69.3881	0	0	1	0	0	0	0	1	1	142	82	68	2	2	0.46	3.73	1.61	0	57.2833
1799	0	1	72.3833	0	0	1	0	0	0	0	1	1	150	97.3333	88	2	2.66	1.04	4.32	1	0	57.9624
1800	0	1	74.4668	0	0	1	0	0	0	0	2	1	132	101.333	89	2	2.43	1.28	3.91	3.74	1	49.3564
1801	0	2	74.8857	1	0	1	0	0	0	0	2	1	140.667	79.3333	84	2	2.82	1.05	4.13	15.76	1	45.4313
1802	0	2	68.1369	1	1	1	0	0	0	0	1	1	136.667	99.3333	78	2.17	2.53	0.58	5.14	1	0	42.1846
1803	0	1	73.5524	1	0	1	0	0	0	0	1	1	122	73.3333	77	2	2.13	0.66	3.89	9.93	1	73.4541
1804	0	1	73.0513	0	0	1	0	0	0	0	1	2	139.333	90	100	2	2.17	0.72	4.9	1	0	42.9984
1805	0	2	63.0527	0	0	1	0	0	0	0	1	2	126.667	72	100	2	2.74	2.49	5.14	2.14	1	60.4183
1806	0	1	68.5503	1	1	1	0	0	0	0	1	1	150	100	105	2	4.01	1.19	6	3.77	0	56.4015
1807	0	1	68.4052	0	0	1	0	0	0	0	2	1	150	90	95	2	2.4	0.93	3.94	1.38	0	59.605
1808	0	1	69.4675	0	0	1	0	0	0	0	2	1	157.333	80.6667	100	2	2.62	1.81	4.35	7.82	0	45.2733
1809	0	1	49.1554	0	1	2	0	0	0	0	1	1	127.333	86.6667	74.8	2	2.38	0.83	4.75	2	1	101.73
1810	0	2	61.796	0	0	1	0	0	0	0	1	1	140	90	82	2	3.12	1.85	5.71	1	1	84.7535
1811	0	1	70.4668	1	1	1	0	0	0	0	1	1	120.667	79.3333	85	2	2	0.7	3.9	1.55	0	48.3754
1812	0	1	71.3018	1	1	1	0	0	0	0	1	1	186.667	116.667	94	2	2.72	1.83	4.21	2.65	1	50.466
1813	0	1	70.7187	0	0	1	0	0	0	0	1	1	120	80	80	2	3.1	0.99	5.65	1	0	54.9654
1814	0	1	71.2142	0	0	1	0	0	0	0	1	1	134	88.6667	93	2	2.26	0.68	4.19	1.36	0	51.5079
1815	0	2	65.295	0	0	1	0	0	0	0	1	2	138	88	85	2	4.66	4.52	8.62	1.99	1	74.7981
1816	0	2	65.4346	0		1	0	0	0	0			136	87.6667	89	2	2.41	1.13	4.61	1	1	106.035
1817	0	2	59.1841	0	0	1	0	0	0	0	1	1	154	81.3333	75	2	4.06	0.92	6.52	1	0	55.8836
1818	0	1	49.7002	1	1	1	0	0	0	0	1	1	143.333	96.6667	76	2.68	3.01	1.23	5.98	1	1	98.8006
1819	0	1	55.9124	0	0	1	0	0	0	0	1	1	140	94	77	2	2.15	1.54	5.39	1	1	86.6633
1820	0	1	68.4682	0	0	1	0	0	0	0	2	1	202	110	90	2	2.5	1.96	3.74	1.3	1	65.3303
1821	0	1	70.4695	0	1	1	0	0	0	0	2	1	138	80.6667	93	2	2.93	0.98	4.93	2.61	0	53.9258
1822	0	2	59.1458	0	0	1	0	0	0	0	2	1	123.333	89.3333	83	2	2.5	0.56	4.34	4.92	1	74.1419
1823	0	2	59.2225	0	0	1	0	0	0	0	2	1	120	81.3333	80	2	3.09	0.98	5.08	1	0	51.3113
1824	0	2	59.1677	0	0	1	0	0	0	0	1	1	129.333	92	88	2	2.35	0.91	4.08	1.59	0	50.7349
1825	0	1	69.1362	0	0	1	0	0	0	0	1	1	120.667	82.6667	98	2	2.73	0.85	4.54	3	0	55.5799
1826	0	1	64.5339	1	0	1	0	0	0	0	1	1	166.667	100.667	100	2	2.85	7.36	5.49	3.56	0	59.9165
1827	0	2	59.1129	0	0	1	0	0	0	0	2	1	140	110	97	2	3.1	1.15	5.28	1.55	0	59.6467
1828	0	1	70.3682	0	0	1	0	0	0	0	2	1	143.333	86	83	2	2.51	0.75	3.98	1	0	51.8149
1829	0	1	59.1129	1	0	1	0	0	0	0	1	1	134.667	81.3333	90	2	2.97	1.2	4.76	1.9	0	54.9774
1830	0	1	70.0534	0	0	1	0	0	0	0	2	2	146	92	110	2	2	1.54	3	1.59	0	54.6479
1831	0	1	69.5496	0	0	1	0	0	0	0	2	1	160	100	90	2	5.04	1.07	7.79	13	1	86.7604
1832	0	1	68.553	1	1	1	0	0	0	0	2	1	180	80	98	2	3.23	1.25	4.97	1	0	46.8105
1833	0	1	68.3833	1	0	1	0	0	0	0	1	1	122	82	104	2	2.76	0.91	4.27	1	0	57.0724
1834	0	1	68.6324	0	0	1	0	0	0	0	1	1	116.667	76.6667	60	2	2	0.41	3.22	4.77	1	67.6777
1835	0	1	68.7201	1	0	1	0	0	0	0	2	1	160	120	100	2	3.12	2.31	4.7	2.73	0	58.1802
1836	0	1	54.7953	0	0	1	0	0	1	0	1	1	138.667	90	92	2.05	3.01	1.6	5.24	1.8	1	101.14
1837	0	2	70.7324	0	0	1	0	0	0	0	1	1	110.667	71.3333	98	2	3.43	2.42	4.86	1	0	55.7109
1838	0	2	68.8843	0	0	1	0	0	0	0	1	1	110	70	85	2	2.76	0.72	4.77	1	0	59.6278
1839	0	2	62.486	0	0	1	0	0	0	0	1	1	119.333	79.3333	77	2	2.62	0.63	4.56	1	1	85.8912
1840	0	1	69.3005	1	0	1	0	0	0	0	1	1	110	80	84.5	2	2.96	1.46	4.64	1.04	0	56.1051
1841	0	1	68.9692	0	1	1	0	0	0	0	2	1	144.667	100.667	98	2	3.04	1.96	4.43	1.78	0	52.3267
1842	0	1	68.7858	0	0	1	0	0	0	0	2	1	162	102.667	103	2	2.65	1.11	4.13	2.31	0	54.5674
1843	0	1	68.5503	1	0	1	0	0	0	0	2	1	142	102	97	2	3.57	1.24	5.41	1.26	0	49.4982
1844	0	1	70.3354	1		1	0	0	0	0			180.333	100.667	98	2	3.59	2.16	5.28	1	1	48.5117
1845	0	1	69.3005	0	1	1	0	0	0	0	1	1	180	90	93	2	3.15	4.73	5.28	6.55	0	52.7315
1846	0	1	59.9699	0	0	1	0	0	0	0	1	1	156.667	99.3333	92	2	3.18	2.28	4.76	1.97	0	59.2764
1847	0	1	64.9528	0	0	1	0	0	0	0	1	1	139.333	81.3333	87	2	3.79	7.36	6.23	1	0	59.7404
1848	0	1	69.3005	1	1	1	0	0	0	0	1	1	130	90.3333	95	2	2.73	1.02	4.12	3.26	1	71.7636
1849	0	1	68.4654	0	0	1	0	0	1	0	1	2	172.667	78.6667	87	2	2.1	0.94	3.49	1	0	55.8424
1850	0	1	68.8843	1	1	2	0	0	0	0	1	1	137.333	85.3333	72	2	2.88	0.87	4.68	1	0	52.3579
1851	0	1	73.3854	0	0	1	0	0	0	0	2	1	150.667	96	94	2	2.25	0.61	3.87	2.73	0	40.0914
1852	0	1	70.2204	0	1	1	0	0	0	0	1	1	151.333	88.6667	90	2	2.95	1.75	4.56	1	0	40.3284
1853	0	1	72.1369	0	0	1	0	0	0	0	2	1	150	100	91	2	3.29	1.11	5.08	1.64	1	50.1708
1854	0	2	72.8405	0	0	1	0	0	0	0	1	1	152	102	85	2	2	0.51	4.05	1.58	1	54.6715
1855	0	1	70.3025	1	0	1	0	0	0	0	1	1	161.333	90	85	2	3.33	1.71	5.22	7.57	0	49.3622
1856	0	1	66.4504	1	0	1	0	0	0	0	1	1	140.667	92	106	2	3.62	1.17	5.18	1	0	58.4777
1857	0	2	56.5941	0	0	1	0	0	0	0	1	1	140	88	90	2	3.1	1.93	4.7	13.41	1	96.5495
1858	0	1	66.5517	1	0	1	0	0	0	0	2	1	160	90	96	2	3	2.74	4.86	1.46	0	55.4305
1859	0	1	67.1403	0	0	1	0	0	0	0	1	1	132.667	82	98	2	2	0.26	3	1.82	1	61.4986
1860	0	1	68.2984	0	0	1	0	0	0	0	2	2	171.333	101.333	94	2	3.09	0.94	5.09	1.76	0	58.9947
1861	0	1	66.8063	1	0	1	0	0	0	0	1	1	120.667	82	100	2	2.67	1.32	4.36	1	0	57.0967
1862	0	2	57.1444	0	0	1	0	0	0	0	2	1	156	90	92	2	3.21	1.23	5.54	12.2	1	100.811
1863	0	1	67.718	1	0	1	0	0	0	0	1	1	161.333	98	78	2	3.14	0.63	5.11	1	0	57.3398
1864	0	1	66.6338	1	1	1	0	0	0	0	1	1	170	102	80	2.08	2.22	0.63	4.84	1	0	51.6403
1865	0	1	65.3032	0	0	1	0	0	0	0	2	1	140.667	91.3333	86	2	2.45	1.44	4.21	1.32	1	53.1601
1866	0	1	50.8884	0	0	1	0	0	0	0	1	1	136.667	90	78	2	2.17	1.18	6.9	2.1	1	109.271
1867	0	2	57.076	0	0	1	0	0	0	0	1	1	100	70	93	2	2.92	2.11	6.67	2	1	94.3798
1868	0	1	64.4654	1	0	1	0	0	0	0	1	1	131.333	82	99	2	3.11	1.21	5.31	2.17	0	57.4337
1869	0	2	56.8022	0	0	1	0	0	0	0	2	2	180	100	100	2	3.2	1.62	4.88	12.15	0	48.2029
1870	0	1	64.4654	1	0	1	0	0	0	0	2	2	134	89.3333	95	2	2	1.49	3.47	13.66	0	34.3341
1871	0	1	65.6372	1	1	1	0	0	0	0	1	1	140	100	95	2	3.05	4.4	5.29	2.46	0	55.2167
1872	0	2	58.5188	0	0	1	0	0	0	0	1	1	128.667	78	86	2	4.98	2.32	7.3	2.02	1	93.428
1873	0	1	61.9713	0	0	1	0	0	0	0	2	2	132	90.6667	103	2	2.9	3.19	4.96	2.47	1	83.0522
1874	0	1	64.7201	0	0	1	0	0	0	0	2	2	150.667	89.3333	86	2	3.3	1.47	5.04	1	0	57.9396
1875	0	1	45.9083	1	1	1	0	0	0	0	1	1	120	70	89.1	2	2.82	1.02	4.43	3	1	105.224
1876	0	1	66.8802	1	1	2	0	0	0	0	2	1	188	110	100	2	2.98	1.45	6.74	1	1	91.3196
1877	0	1	63.2142	1	0	1	0	0	0	0	1	2	130	80.6667	113	2	3.08	1.66	4.48	2.68	0	53.4161
1878	0	2	60.909	0	0	1	0	0	0	0	2	2	186.333	80	85	2	2.64	2.64	5.75	16.47	0	55.49
1879	0	1	62.7023	0	0	1	0	0	1	0	2	1	156.667	88	105	2	2.27	1.56	3.41	7.87	0	58.7667
1880	0	1	50.9678	0	0	1	0	0	0	0	1	1	140	80	73	2	2.8	0.77	5.06	1	1	109.21
1881	0	2	56.4764	0	0	1	0	0	0	0	1	1	125.333	80.6667	90	2	3.76	1.26	6.52	1.2	0	59.1854
1882	0	2	62.4695	0	0	1	0	0	0	0	1	1	110	79.3333	77	2	2.29	0.59	3.9	8.6	0	42.1202
1883	0	1	65.4675	0	0	1	0	0	0	0	2	1	195.333	122	84	2	4.5	1.63	6.32	1.64	0	56.437
1884	0	1	63.4497	0	0	1	0	0	0	0	1	1	120	82	109	2	3	1.21	4.67	7.87	0	49.876
1885	0	2	56.4873	0	0	1	0	0	0	0	1	1	130.667	83.3333	91	2	4.28	1.9	6.26	13.22	1	96.6219
1886	0	1	73.0951	0			0	0	0	0			141	95		2	2	3.49	4.55	5.9		84.6262
1887	0	1	70.3847	0	1	1	0	0	0	0	1	1	120	80	72	2	2.29	2.66	6.61	1.8	1	85.4391
1888	0	1	67.8877	1	0	1	0	0	0	0	1	1	122	89.3333	87	2	2.32	0.59	4.01	2.05	0	59.822
1889	0	2	61.3771	0	0	1	0	0	0	0	1	1	130	80	86						1	61.4301
1890	0	2	56.3587	0	0	1	0	0	0	0	2	2	122.667	87.3333	100	2	3.86	2.82	5.93	11.68	0	37.4129
1891	0	1	66.5544	1	1	1	0	0	0	0	2	1	132	90.6667	85	2	2.18	0.8	3.58	12.81	1	58.435
1892	0	1	61.9713	0	0	1	0	0	0	0	1	1	129.333	80	93	2	2.61	0.57	4.54	1	1	78.6105
1893	0	2	56.3997	0	0	1	0	0	0	0	2	1	150	100	96	2	2.76	16	5.21	3.8	1	65.0933
1894	0	2	56.4134	0	0	1	0	0	1	0	2	1	160	108.667	140	2	2.36	0.66	4.2	2.02	1	103.254
1895	0	1	63.1212	0	0	1	0	0	0	0	2		132.667	80.6667	94	2	3.01	1.28	4.95	1	0	59.8614
1896	0	2	64.1068	0	0	1	0	0	0	0	2	2	170	90		2	2.35	1.27	4.2	2.4	1	77.743
1897	0	1	71.0363	1	0	1	0	0	0	0	1	1	121.333	80.6667	100	2	3.02	1.3	5.33	1.69	0	53.7116
1898	0	1	60.9802	1	1	1	0	0	0	0	1	1	110.667	72	77	2	2.57	1.21	4.36	1	0	58.8572
1899	0	1	67.8604	1		1	0	0	0	0			122.333	80.3333	85	2	3.27	1.09	4.97	1		102.813
1900	0	1	63.6359	1	0	1	0	0	0	0	1	1	122	80.6667	85	2	2.58	0.85	4.53	1	0	52.2296
1901	0	1	62.9706	1	1	1	0	0	0	0	2	1	148	100.667	89	2	3.17	2.86	5.03	1	0	42.0937
1902	0	2	51.4497	0	0	2	0	0	0	0	2	1	140	90	81	2	3.67	0.68	5.66	1	0	56.1624
1903	0	1	55.8877	0	0	1	0	0	0	0	1	1	130	92.6667	102	2	2.98	5.05	6.26	3.1	1	106.931
1904	0	1	67.4716	1	1	1	0	0	0	0	2	1	150.667	90	77	2	2.81	1.59	4.87	7.85	0	51.8423
1905	0	1	68.2163	1	0	1	0	0	0	0	2	1	140.667	80.6667	88	2	2.93	1.03	4.49	5.34	0	42.2682
1906	0	1	68.5695	0	0	1	0	0	0	0	2	1	111.333	79.3333	86	2.03	2.94	0.78	6.64	12.5	0	56.3939
1907	0	1	65.8042	1	0	1	0	0	0	0	1	1	126.667	77.3333	87	2	2.34	0.56	4.36	1.43	1	86.9176
1908	0	1	65.4045	0	0	1	0	0	0	0	1	1	140	89.3333	86	2	2.29	2.48	6.02	10.61	0	42.0571
1909	0	1	68.2984	0	0	1	0	0	0	0	2	1	180	100	118	2	3.19	0.98	4.85	1.7	0	59.6497
1910	0	1	55.9261	0	0	1	0	0	0	0	1	1	130	80	84	2	3.11	4.18	5.41	1.8	1	102.796
1911	0	1	67.6769	0		1	0	0	0	0			153	97	83	2	2.82	1.23	5.55	1	1	62.1083
1912	0	1	65.8864	0	0	1	0	0	0	0	2	2	139.333	80.6667	97	2	3.08	0.64	4.96	7.2	0	47.6957
1913	0	1	54.7981	1	1	2	0	0	0	0	2	1	150	100	93	2	2.3	1.63	4.3	1.3	1	69.0131
1914	0	1	67.6605	0	1	1	0	0	0	0	1	1	130	80	98	2	3.44	1.37	5.37	1.13	0	52.0805
1915	0	2	59.8248	0	0	1	0	0	0	0	1	1	162	80.6667	86	2	3.28	1.5	5.3	1.78	1	68.3183
1916	0	1	60.7803	1	1	1	0	0	0	0	1	1	138	96	88	2	2.95	2.19	5.04	1	0	54.3372
1917	0	2	57.3032	0	0	1	0	0	0	0	1	1	120.667	80.6667	87	2	2.49	1.04	4.74	1.29	0	58.8427
1918	0	1	70.2834	1	0	1	0	0	0	0	1	1	110	80	93	2	2.4	0.89	4.11	1	0	59.4829
1919	0	1	66.8419	0		1	0	0	0	0			150	94	88	2	3.61	1.3	5.7	1.28	1	92.3397
1920	0	1	66.8364	0		1	0	0	0	0			149.333	99	90	2	3.72	0.95	5.8	1.04	1	90.1413
1921	0	1	69.2211	0	0	1	0	0	0	0	2	2	131.333	82	95	2	2.53	1.31	3.98	1	0	58.6136
1922	0	2	56.1588	0	0	1	0	0	0	0	1	1	120.667	79.3333	86	2	3.26	1.59	4.92	3.58	1	86.6117
1923	0	2	69.473	0	0	1	0	0	0	0	1	1	160	108	83	2	4.17	2	6.49	3.92	0	55.4601
1924	0	1	66.9103	0			0	0	0	0			138.333	83.3333	90	2	2.46	1.43	4.07	1	0	55.7516
1925	0	1	49.2649	1	1	1	0	0	0	0	1	1	124	81.3333	84	2.19	2.64	1.32	6.12	1	1	103.936
1926	0	1	54.2313	0	0	1	0	0	0	0	1	1	140	100	85.1	2	3.42	1.8	6.28	1	1	105.351
1927	0	1	66.8857	0	0	1	0	0	0	0	1	1	138	93.3333	89	2	3.09	2.35	4.94	3.83	0	52.0561
1928	0	2	55.8522	0	0	1	0	0	0	0	1	1	160	80	84	2	2.58	1.8	4.35	1.66	0	47.48
1929	0	2	50.6311	0	0	2	0	0	0	0	1	1	130	90	80	2	2	1.27	3.82	1	0	54.5033
1930	0	1	46.1547	1	1	1	0	0	0	0	1	1	143.333	90	93	2.54	2.66	1.31	5.57	1	1	116.105
1931	0	1	60.8022	1	1	1	0	0	0	0	1	1	130.667	82	82	2	2.85	0.62	4.95	1.04	1	84.9295
1932	0	1	60.9692	1	0	2	0	0	0	0	1	1	111.333	79.3333	80	2	2.73	1.18	3.96	2.56	0	52.707
1933	0	1	66.6201	0	0	1	0	0	0	0	1	2	130	69.3333	97	2	2	0.49	3	1.03	0	36.8325
1934	1	1	59.8877	0	0	1	0	0	0	0	1	1	132	82	98	2	2	0.75	3.54	11.74	0	59.9402
1935	0	1	92.6735	0	0	1	0	0	0	0	1	1	140	90	60.5	2	3.1	0.62	5.74	17.47	0	53.1987
1936	0	1	79.4497	0	0	1	0	0	0	0	1	1	130.667	82	95	2	2.43	0.75	4.04	1	0	47.1944
1937	0	1	88.4298	0	0	1	0	0	0	0	1	1	122	62	87	2	2	0.73	3.17	1.06	0	57.47
1938	0	1	80.2546	0	0	1	0	0	0	0	1	2	150	80	75	2	4.37	1.88	6.24	1	0	47.39
1939	0	1	84.3395	0	0	1	0	0	0	0	2	1	210	100	85	2	3.13	2.09	4.69	1.18	1	46.5062
1940	0	1	78.3792	0	0	1	0	0	0	0	1	1	150.667	70.6667	100	2	2.81	0.83	4.81	2.77	1	45.3315
1941	0	1	52.7091	1	1	1	0	0	0	0	1	1	123.333	81.3333	88	2	2.23	0.8	6.21	1.6	1	99.7636
1942	0	1	84.9254	0	0	1	0	0	0	0	1	1	138	80	86	2	3.47	1.25	5.06	2.68	0	56.1745
1943	0	1	82.2779	1	1	1	0	0	0	0	1	1	122	72	102	2	2	1.54	3	1	0	44.948
1944	0	1	86.2423	0	0	1	0	0	0	0	1	1	117.333	72	84	2	2.87	0.64	5.06	1	0	49.81
1945	0	1	86.4476	0	0	1	0	0	0	0	2	1	150	79.3333	90	2	3.17	0.89	4.75	4.05	0	46.2808
1946	0	1	91.0527	0	0	1	0	0	0	0	1	1	150	100	90	2	2.94	1.28	5.08	1.99	0	45.7197
1947	0	1	81.6016	1	1	1	0	0	0	0	1	1	190	80	81	2	2.92	0.71	4.43	2.34	1	56.84
1948	0	1	85.4182	0	1	2	0	0	0	0	1	1	130.667	82	97	2	2.56	0.69	3.78	9.5	0	37.4572
1949	0	1	46.8583	0	0	1	0	0	0	0	1	1	166.667	103.333	93	2	2.2	1.23	5.52	2.5	1	107.573
1950	0	1	81.1718	0	0	1	0	0	0	0	2	1	134.667	88	100	2	3.02	0.64	5.48	1.3	0	56.3623
1951	1	1	85.4346	0	0	1	0	0	0	0	1	1	170	100.333	87	2	2.62	1.2	4.65	37.42	1	43.1396
1952	0	1	83.9343	1	1	1	0	0	0	0	1	1	132	102	109	2	3.07	2.18	4.39	1.67	0	49.5708
1953	0	1	84.2847	0	0	1	0	0	0	0	1	1	132	72	84	2	3.86	1.16	6.03	1	0	48.9384
1954	0	1	84.0082	1	0	1	0	0	0	0	1	1	133.333	78	104	2	3.05	1.2	5.15	1.04	0	51.6923
1955	0	1	83.4415	0	0	1	0	0	0	0	1	1	140	80	100	2	2.59	0.83	4	54.44	0	32.7275
1956	0	1	83.5264	0	0	1	0	0	0	0	1	1	139.333	81.3333	85	2	3.03	0.87	4.77	8.24	0	47.7167
1957	0	1	84.8816	0	1	1	0	0	0	0	1	1	150	80	95	2	3.71	0.98	5.37	1.32	0	46.7927
1958	0	1	79.6879	0	1	1	0	0	0	0	2	1	140	90	83	2	4.44	2.44	6.4	2.68	1	43.2886
1959	0	1	87.258				0	0	0	0			147	68		2	2	0.5	3.62	1	1	79.59
1960	0	1	84.4736	0	0	2	0	0	0	0	1	1	142	60.6667	86	2	2.33	0.52	3.48	2.92	0	59.8119
1961	0	1	47.9206	1	0	1	0	0	0	0	2	1	150.667	104	94	2	3.01	3.8	6.25	1.42	1	105.527
1962	0	1	83.4716	0	0	1	0	0	0	0	1	1	130.667	82	85	2	2.42	0.63	4.23	1.23	0	56.0983
1963	0	1	78.475	0	0	1	0	0	0	0	1	1	118	79.3333	78	2	2.09	0.72	3.83	13.78	0	56.1567
1964	0	1	83.3073	1	1	1	0	0	0	0	1	1	134	82	90	2	3.02	0.82	5.41	1	0	57.4842
1965	0	1	88.9035	0		1	0	0	0	0			102	72.3333	88	2	3.66	0.9	5.88	1.41	0	59.3537
1966	0	1	82.3053	0	0	1	0	0	0	0	1	1	150.667	80	92	2	3.05	0.83	4.92	1	0	54.6659
1967	0	1	76.2218	1	1	1	0	0	0	0	1	1	139.333	82	95	2	2.26	0.71	4.25	1	0	55.8009
1968	0	1	80.3915	0	0	1	0	0	0	0	1	1	140	92	106	2	10	0.65	3.45	16	0	56.0324
1969	0	1	45.1143	1	1	1	0	0	0	0	1	1	148.667	98.6667	81	3.07	2.38	0.89	5.78	1.3	1	111.605
1970	0	1	79.3922	1	1	1	0	0	0	0	1	1	140	71.3333	86	2	2	0.49	3.4	1	0	52.8252
1971	0	1	73.8125	0	0	1	0	0	0	0	2	1	140	90	102	2	3.35	3.2	5.32	3.44	0	58.0264
1972	0	1	83.2005	0		1	0	0	0	0			159	94	80	2	2	0.85	3.62	1	1	82.5067
1973	0	1	75.1458	0	0	1	0	0	0	0	1	2	160	110	84	2	3.54	1.47	5.26	1.23	1	45.1018
1974	0	1	78.1739	0		1	0	0	0	0			114	80.6667	86	2	2.43	1.12	4.86	1	0	44.5193
1975	0	1	70.7269	0	0	1	0	0	0	0	1	1	120	80.6667	86	2	4.28	1.43	5.94	31.86	0	54.3899
1976	0	1	73.6427	0	0	1	0	0	0	0	1	1	110.667	72	88	2	2.13	1.02	4.75	1	0	56.2027
1977	0	1	75.3922	0	0	1	0	0	1	0	1	1	149.333	98	92	2	3.07	1.16	4.77	5.03	0	56.7501
1978	0	1	74.1465	0	0	1	0	0	0	0	1	2	158	89.3333	88	2	2.88	0.95	4.87	1	0	50.9666
1979	0	2	76.9911	0	0	1	0	0	0	0	1	1	138	82	80	2	2	0.85	4.3	9.73	0	51.376
1980	0	1	72.3066	0	1	1	0	0	0	0	1	1	120.667	80.6667	86	2	2.74	0.78	4.52	1.44	0	47.3071
1981	0	2	61.8919	0	0	1	0	0	0	0	2	1	120.667	70	82	2	2.68	2.34	4.1	1.46	1	104.3
1982	0	2	67.6797	0	0	1	0	0	0	0	1	2	140	82.6667	87	2	2.92	2.88	5.87	1	1	89.6984
1983	0	1	77.7166	0		1	0	0	0	0			161	100	86	2	2.88	0.36	5.21	1.09	1	82.5273
1984	0	1	70.5599	0	0	1	0	0	0	0	2	1	190	110	92	2	2.47	1.27	3.64	3.41	0	56.8137
1985	0	1	69.3087	0	0	1	0	0	0	0	1	1	138	92	94	2	2.82	0.79	4.76	1.24	0	58.5775
1986	0	1	69.4757	0	0	1	0	0	0	0	1	1	171.333	110	86	2	3.45	1.17	5.25	1	0	51.6246
1987	0	1	70.308	0	0	1	0	0	0	0	1	1	159.333	89.3333	89	2	3.56	0.8	5.68	1.1	0	59.4726
1988	0	1	68.9774	1	1	1	0	0	0	0	1	1	130	81.3333	90	2	3.64	1.34	5.31	2.11	1	57.4488
1989	0	1	60.8268	0	0	1	0	0	0	0	1	1	158.667	98	89	2	2.8	1.42	4.21	15.66	1	92.2428
1990	0	1	69.4511	0	0	1	0	0	0	0	2	1	120.667	80.6667	86	2	2.22	1.06	4.75	7.07	0	48.2656
1991	0	1	69.2868	0	1	1	0	0	0	0	1	1	140	90.6667	84	2.22	3.01	0.86	5.57	2.68	1	58.5866
1992	0	1	68.449	1	1	1	0	0	0	0	1	1	126.667	82	85	2	2.19	0.95	3.84	1.58	0	57.6624
1993	0	1	65.2019	0	0	1	0	0	0	0	1	1	128	80.6667	85	2	3.72	2.75	5.71	1	0	57.1373
1994	0	1	63.1212	0	0	1	0	0	0	0	1	1	142	92	80	2	3.56	3.06	5.4	4.48	0	42.7371
1995	0	1	65.2375	1	0	1	0	0	0	0	2	1	158.667	98	109	2	3.03	1	4.65	1.63	1	42.453
1996	0	1	62.3901	1	0	1	0	0	1	0	1	1	139.333	110	85	2	2.51	1.2	4.2	1.44	0	50.7199
1997	0	1	62.9541	0	1	1	0	0	0	0	1	1	121.333	83.3333	85	2	2.31	0.46	4.3	4.11	0	57.4422
1998	0	1	62.1465	0	0	1	0	0	0	0	1	1	138	98	90	2	3.19	1.64	4.93	1	1	60.2727
1999	0	1	62.1465	0	0	1	0	0	0	0	2	1	149.333	93.3333	100	2	2.54	8.61	5.08	1.73	0	52.273
[truncated: 19,588 more rows]

## Sheet: outcomes
serial_number	Af	ischemic_stroke(1=yes,0=no)	hemorrhagic-stroke(1=yes,0=no)	death:1=yes,0=no
1	0	0	0	0
2	0	0	0	0
3	0	0	0	0
4	0	0	0	1
5	0	0	0	0
6	0	0	0	0
7	0	0	0	0
8	0	0	0	0
9	0	0	0	0
10	0	0	0	0
11	0	0	0	0
12	0	0	0	0
13	0	0	0	0
14	0	0	0	0
15	0	0	0	0
16	0	0	0	0
17	0	0	0	0
18	0	0	0	0
19	0	0	0	0
20	0	0	0	0
21	0	0	0	0
22	0	0	0	0
23	1	0	0	0
24	0	0	0	0
25	0	0	0	0
26	0	0	0	0
27	0	0	0	0
28	0	0	0	0
29	0	0	0	0
30	0	0	0	0
31	0	0	0	0
32	0	0	0	0
33	0	0	0	0
34	0	0	0	0
35	0	0	0	0
36	0	0	0	0
37	0	0	0	0
38	0	0	0	0
39	0	0	0	0
40	0	0	1	0
41	0	0	0	0
42	0	0	0	0
43	0	1	0	0
44	0	0	0	0
45	0	0	0	0
46	0	0	0	0
47	0	0	0	0
48	0	0	0	0
49	0	0	0	0
50	0	0	0	0
51	0	0	0	0
52	0	0	0	0
53	0	0	0	0
54	0	0	0	0
55	0	0	0	0
56	0	1	0	0
57	0	0	0	0
58	0	0	0	0
59	0	0	0	1
60	0	1	0	0
61	0	0	0	1
62	0	0	0	0
63	0	0	0	0
64	0	0	0	0
65	0	0	0	0
66	0	0	0	0
67	0	0	0	0
68	0	0	0	0
69	0	0	0	0
70	0	0	0	0
71	0	0	0	0
72	0	0	0	0
73	0	1	0	1
74	0	0	0	0
75	0	0	0	0
76	0	0	0	0
77	0	0	0	0
78	0	0	0	0
79	0	0	0	0
80	0	0	0	0
81	0	0	0	0
82	0	0	0	0
83	0	0	1	1
84	0	0	0	1
85	0	0	0	0
86	0	0	0	0
87	0	0	0	1
88	0	0	0	0
89	0	0	0	0
90	0	1	0	0
91	0	0	0	0
92	0	0	0	0
93	0	1	0	0
94	0	0	0	0
95	0	0	0	0
96	0	0	0	0
97	0	0	0	0
98	0	0	0	0
99	0	0	0	0
100	0	0	0	0
101	0	0	0	0
102	0	0	0	0
103	0	0	0	0
104	0	0	0	0
105	0	0	0	0
106	0	0	0	0
107	0	0	0	0
108	0	0	0	0
109	0	0	0	0
110	0	0	0	0
111	0	0	0	0
112	0	0	0	0
113	0	0	0	0
114	0	0	0	0
115	0	0	0	0
116	0	0	0	0
117	0	0	0	0
118	0	0	0	0
119	0	0	0	0
120	0	0	0	0
121	0	0	0	0
122	0	0	0	0
123	0	0	0	0
124	0	0	0	0
125	0	0	0	0
126	0	0	0	0
127	0	0	0	0
128	0	0	0	0
129	0	0	0	0
130	0	0	0	0
131	0	0	0	0
132	0	0	0	0
133	0	0	0	0
134	0	0	0	0
135	0	0	0	0
136	0	0	0	0
137	0	0	0	1
138	0	0	0	0
139	0	0	0	0
140	0	0	0	0
141	0	0	0	0
142	0	0	0	0
143	0	0	0	1
144	0	0	0	0
145	0	0	0	0
146	0	0	0	0
147	0	0	0	0
148	0	0	0	0
149	0	0	0	0
150	0	0	0	0
151	0	0	0	0
152	0	0	0	0
153	0	0	0	0
154	0	0	0	0
155	0	0	0	0
156	0	0	0	0
157	0	0	0	0
158	0	0	0	0
159	0	0	0	0
160	0	0	0	0
161	0	0	0	0
162	0	0	0	0
163	0	0	0	0
164	0	0	0	0
165	0	0	0	0
166	0	0	0	0
167	0	0	0	0
168	0	0	0	0
169	0	0	0	0
170	0	0	0	0
171	0	0	0	0
172	0	0	0	0
173	0	0	0	0
174	0	0	0	0
175	0	0	0	0
176	0	0	0	0
177	0	0	0	0
178	0	0	0	1
179	0	0	0	0
180	0	0	0	0
181	0	0	0	0
182	0	0	0	0
183	0	0	0	0
184	0	0	0	0
185	0	0	0	0
186	0	0	0	0
187	0	0	0	0
188	0	0	0	0
189	0	0	0	0
190	0	0	0	0
191	0	0	0	0
192	0	0	0	0
193	0	0	0	0
194	0	0	0	0
195	0	0	0	0
196	0	0	0	1
197	0	0	0	0
198	0	0	0	0
199	0	0	0	0
200	0	0	0	0
201	0	0	0	0
202	0	0	0	0
203	0	0	0	0
204	0	0	0	0
205	0	0	0	0
206	0	0	0	0
207	0	0	0	0
208	0	0	0	0
209	0	0	0	0
210	0	0	0	0
211	0	0	0	0
212	0	0	0	0
213	0	0	0	0
214	0	0	0	0
215	0	0	0	0
216	0	0	0	0
217	0	0	1	0
218	0	0	0	0
219	0	0	0	0
220	0	0	0	0
221	0	0	0	0
222	0	0	0	0
223	0	0	0	0
224	0	0	1	0
225	0	0	0	0
226	0	0	0	0
227	0	0	0	1
228	0	1	0	0
229	0	0	0	0
230	0	0	0	0
231	0	0	0	0
232	0	0	0	0
233	0	0	0	0
234	0	0	0	0
235	0	0	0	0
236	0	0	0	0
237	0	0	0	0
238	0	0	0	0
239	0	0	0	0
240	0	1	0	0
241	0	0	0	0
242	0	0	0	0
243	0	0	0	0
244	0	0	0	0
245	0	0	0	0
246	0	0	0	0
247	0	0	0	0
248	0	0	0	0
249	0	0	0	0
250	0	0	0	0
251	0	0	0	0
252	0	0	0	0
253	0	0	0	0
254	0	0	0	0
255	0	0	0	0
256	0	0	0	0
257	0	0	0	0
258	0	0	0	0
259	0	0	0	0
260	0	0	0	0
261	0	0	0	0
262	0	0	0	0
263	0	0	0	0
264	0	0	0	0
265	0	0	0	0
266	0	0	0	0
267	0	0	0	0
268	0	0	0	0
269	0	0	0	0
270	0	0	0	0
271	0	0	0	0
272	0	0	0	0
273	0	0	0	0
274	0	0	0	0
275	0	0	0	0
276	0	0	0	0
277	0	0	0	0
278	0	0	0	0
279	0	1	0	0
280	0	0	0	0
281	0	0	0	0
282	0	0	0	0
283	0	0	0	1
284	0	0	0	0
285	0	0	0	0
286	0	0	0	0
287	0	0	0	0
288	0	0	0	0
289	0	0	0	0
290	0	0	0	0
291	0	0	0	0
292	0	0	0	0
293	0	0	0	0
294	0	0	0	0
295	0	0	0	0
296	0	0	0	0
297	0	0	0	0
298	0	0	0	0
299	0	0	0	0
300	0	0	0	0
301	0	0	0	0
302	0	0	0	0
303	0	0	0	0
304	0	0	0	0
305	0	0	0	0
306	0	0	0	0
307	0	0	0	0
308	0	0	0	0
309	0	0	0	0
310	0	0	0	0
311	0	0	0	0
312	0	0	0	0
313	0	0	0	0
314	0	0	0	0
315	0	0	0	0
316	0	0	0	0
317	0	0	0	0
318	0	0	0	0
319	0	0	0	0
320	0	0	0	0
321	0	0	0	0
322	0	0	0	0
323	0	0	0	0
324	0	0	0	0
325	0	0	0	0
326	0	0	0	0
327	0	0	0	0
328	0	0	0	0
329	0	0	0	0
330	0	0	0	0
331	0	0	0	0
332	0	0	0	0
333	0	0	0	0
334	0	0	0	0
335	0	0	0	0
336	0	0	0	0
337	0	0	0	0
338	0	0	0	0
339	0	0	0	0
340	0	0	0	0
341	0	0	0	0
342	0	0	0	0
343	0	0	0	0
344	0	0	0	0
345	0	0	0	0
346	0	0	0	0
347	0	0	0	0
348	0	0	0	0
349	0	0	0	0
350	0	0	0	0
351	0	0	0	0
352	0	0	0	0
353	0	0	0	0
354	0	0	0	0
355	0	0	0	1
356	0	0	0	0
357	0	0	0	0
358	0	1	0	0
359	0	0	0	0
360	0	0	0	0
361	0	0	0	0
362	0	0	0	0
363	0	0	0	0
364	0	0	0	0
365	0	0	0	0
366	0	0	0	0
367	0	0	0	0
368	0	0	0	0
369	0	0	0	0
370	0	0	0	0
371	0	0	0	0
372	0	0	0	0
373	0	0	0	0
374	0	0	0	0
375	0	0	0	0
376	0	0	0	0
377	0	0	0	0
378	0	0	0	0
379	0	0	0	0
380	0	0	0	0
381	0	0	0	0
382	0	0	0	0
383	0	0	0	0
384	0	0	0	0
385	0	0	0	0
386	0	0	0	0
387	0	0	0	0
388	0	0	0	0
389	0	0	0	0
390	0	0	0	1
391	0	0	0	0
392	0	0	0	0
393	0	0	0	0
394	0	0	0	0
395	0	0	0	0
396	0	0	0	0
397	0	0	0	0
398	0	0	0	0
399	0	0	0	0
400	0	0	0	1
401	0	0	0	0
402	0	0	0	0
403	0	0	0	0
404	0	0	0	0
405	0	0	0	0
406	0	0	0	1
407	0	0	0	0
408	0	0	0	0
409	0	0	0	0
410	0	0	0	0
411	0	0	0	0
412	0	0	0	0
413	0	0	0	0
414	0	0	0	0
415	0	0	0	1
416	0	0	0	0
417	0	0	0	0
418	0	0	0	0
419	0	0	0	0
420	0	0	0	0
421	0	0	0	0
422	0	0	0	0
423	0	0	0	0
424	0	0	0	0
425	0	0	0	0
426	0	0	0	0
427	0	0	0	0
428	0	0	0	0
429	0	0	0	0
430	0	0	0	0
431	0	0	0	0
432	0	0	0	0
433	0	0	0	0
434	0	0	0	0
435	0	0	0	0
436	0	0	0	0
437	0	0	0	0
438	0	0	0	0
439	0	0	0	0
440	0	0	0	0
441	0	0	0	0
442	0	0	0	0
443	0	0	0	0
444	0	0	0	0
445	0	0	0	0
446	0	0	0	0
447	0	0	0	0
448	0	0	0	0
449	0	0	0	0
450	0	0	0	0
451	0	0	0	0
452	0	0	0	0
453	0	0	0	0
454	0	0	0	0
455	0	0	0	0
456	0	0	0	0
457	0	0	0	1
458	0	0	0	0
459	0	0	0	0
460	0	0	0	0
461	0	0	0	0
462	0	0	0	0
463	0	0	0	0
464	0	0	0	0
465	0	0	0	0
466	0	0	0	0
467	0	0	0	0
468	0	0	0	0
469	0	0	0	0
470	0	0	0	0
471	0	0	0	0
472	0	0	0	0
473	0	0	0	0
474	0	0	0	0
475	0	0	0	0
476	0	0	0	0
477	0	0	0	0
478	0	0	0	0
479	0	0	0	0
480	0	0	0	0
481	0	0	0	0
482	0	0	0	0
483	0	0	0	0
484	0	0	0	0
485	0	0	0	0
486	0	0	0	0
487	0	0	0	0
488	0	0	0	0
489	0	0	0	0
490	0	0	0	0
491	0	0	0	0
492	0	0	0	0
493	0	0	0	0
494	0	0	0	0
495	0	0	0	0
496	0	0	0	0
497	0	0	0	0
498	0	0	0	0
499	0	0	0	0
500	0	0	0	0
501	0	0	0	0
502	0	0	0	0
503	0	0	0	0
504	0	0	0	0
505	0	0	0	0
506	0	0	0	0
507	0	0	0	0
508	0	0	0	0
509	0	0	0	0
510	0	0	0	0
511	0	0	0	0
512	0	0	0	0
513	0	0	0	0
514	0	0	0	0
515	0	0	0	0
516	0	0	0	0
517	0	0	0	0
518	0	0	0	0
519	0	0	0	0
520	0	0	0	0
521	0	0	0	1
522	0	0	0	0
523	0	0	0	0
524	0	0	0	0
525	0	0	0	1
526	0	0	0	0
527	0	0	0	0
528	0	1	0	0
529	0	1	0	1
530	0	0	0	0
531	0	0	0	1
532	0	0	0	0
533	0	0	0	0
534	0	0	0	0
535	0	0	0	0
536	0	0	0	0
537	0	0	0	0
538	0	0	0	0
539	0	0	0	0
540	0	0	0	0
541	0	0	0	0
542	0	0	0	1
543	0	0	0	1
544	0	0	0	0
545	0	0	0	1
546	0	0	0	1
547	0	0	0	0
548	1	1	0	1
549	0	0	0	0
550	0	0	0	0
551	0	0	0	0
552	0	0	0	0
553	0	0	0	0
554	0	0	0	0
555	0	0	0	1
556	0	1	0	0
557	0	0	0	0
558	0	0	1	1
559	0	1	0	1
560	0	0	0	0
561	0	0	0	0
562	0	0	0	1
563	0	0	0	0
564	0	0	0	1
565	0	0	0	0
566	0	0	0	1
567	0	0	0	1
568	0	0	0	1
569	0	0	0	0
570	0	0	0	1
571	0	0	0	1
572	0	1	0	1
573	0	0	0	1
574	0	0	0	0
575	0	0	0	0
576	0	0	0	1
577	0	0	0	0
578	0	0	0	0
579	0	0	0	0
580	0	0	0	0
581	0	0	0	0
582	0	0	0	1
583	0	1	0	0
584	0	0	0	0
585	0	0	0	0
586	0	0	0	0
587	0	0	0	1
588	0	0	0	1
589	0	0	0	0
590	0	0	0	0
591	0	1	0	0
592	0	0	0	0
593	0	0	0	0
594	0	0	0	1
595	0	0	0	0
596	0	0	0	0
597	0	0	0	0
598	0	0	0	0
599	0	0	0	0
600	0	0	0	0
601	0	1	0	0
602	0	0	0	0
603	0	0	0	0
604	0	0	0	0
605	0	0	0	0
606	0	0	0	1
607	1	0	0	0
608	0	0	0	0
609	0	0	0	0
610	1	0	0	1
611	0	0	0	0
612	0	0	0	0
613	0	0	0	0
614	0	0	0	0
615	0	0	0	1
616	0	0	0	0
617	0	0	0	0
618	0	0	0	0
619	0	0	0	0
620	0	0	0	1
621	0	0	0	0
622	0	1	0	1
623	0	0	0	0
624	0	0	0	0
625	0	0	0	0
626	0	0	0	0
627	0	0	0	1
628	0	0	0	1
629	0	0	0	0
630	0	0	0	0
631	0	0	0	0
632	0	0	0	0
633	0	0	0	0
634	0	0	0	1
635	0	0	0	0
636	0	0	0	0
637	0	0	0	0
638	0	0	0	0
639	0	0	0	1
640	0	0	0	0
641	0	0	0	0
642	0	0	0	0
643	0	0	0	0
644	0	0	0	0
645	0	0	0	1
646	0	0	0	0
647	0	0	0	0
648	0	0	0	0
649	0	0	0	0
650	0	0	0	0
651	0	1	0	1
652	0	0	0	0
653	0	0	0	0
654	0	1	0	1
655	0	0	0	0
656	0	1	0	1
657	0	0	0	0
658	0	0	0	0
659	0	0	0	0
660	0	0	0	0
661	0	0	0	0
662	0	0	0	0
663	0	0	0	0
664	0	0	0	0
665	0	0	0	0
666	0	0	0	0
667	0	1	0	1
668	0	0	0	0
669	0	0	0	0
670	0	0	0	1
671	0	0	0	0
672	0	0	0	0
673	1	0	0	0
674	0	0	0	0
675	0	0	0	0
676	0	0	0	1
677	0	0	0	0
678	0	0	0	0
679	0	0	0	0
680	0	0	0	0
681	0	0	0	1
682	0	0	0	0
683	0	0	0	0
684	0	0	0	1
685	0	0	0	0
686	0	0	0	0
687	0	0	0	0
688	0	0	0	0
689	0	0	0	0
690	0	0	0	0
691	0	0	0	0
692	0	0	0	0
693	0	0	0	0
694	0	0	0	0
695	0	0	0	0
696	0	0	0	1
697	0	0	0	1
698	0	0	0	0
699	0	0	0	1
700	0	0	0	0
701	0	0	0	0
702	0	0	0	0
703	0	0	0	0
704	0	0	0	0
705	0	0	0	0
706	0	0	0	0
707	0	0	0	0
708	0	0	0	0
709	0	0	0	0
710	0	0	0	0
711	0	0	0	0
712	0	0	0	0
713	0	0	0	0
714	0	0	1	0
715	0	0	0	1
716	0	0	0	0
717	0	0	0	0
718	0	0	0	0
719	0	0	0	0
720	0	0	0	0
721	0	0	0	0
722	0	0	0	0
723	0	0	0	1
724	0	0	0	0
725	0	0	0	0
726	0	0	0	0
727	0	0	0	0
728	0	1	0	0
729	0	0	0	0
730	0	0	0	1
731	0	0	0	0
732	0	0	0	0
733	0	0	0	0
734	0	0	0	0
735	0	0	0	0
736	0	0	0	0
737	0	0	0	0
738	0	0	0	0
739	0	0	0	0
740	0	0	0	1
741	0	0	0	1
742	0	0	0	1
743	0	0	0	1
744	0	0	0	0
745	0	0	0	0
746	0	0	0	0
747	0	0	0	0
748	0	0	0	0
749	0	0	0	0
750	0	0	0	0
751	0	0	0	0
752	0	0	0	0
753	0	0	0	0
754	0	0	0	0
755	0	0	0	1
756	0	0	0	0
757	0	0	0	0
758	0	1	0	0
759	0	0	0	0
760	0	0	0	1
761	0	0	0	0
762	0	0	0	0
763	0	0	0	0
764	0	0	0	0
765	0	0	0	1
766	0	0	0	0
767	0	0	0	1
768	0	0	0	0
769	0	0	0	0
770	0	1	0	0
771	0	0	0	0
772	0	0	0	0
773	0	0	0	0
774	0	0	0	0
775	0	0	0	0
776	0	0	0	0
777	0	0	0	0
778	0	0	0	0
779	0	0	0	0
780	0	0	0	0
781	0	0	0	0
782	0	0	0	0
783	0	0	0	1
784	0	0	0	0
785	0	0	0	0
786	0	0	0	0
787	0	0	0	0
788	0	0	0	0
789	0	0	0	0
790	0	0	0	0
791	0	0	0	0
792	0	0	0	0
793	0	0	0	0
794	0	0	0	0
795	0	0	0	0
796	0	0	0	0
797	0	0	0	0
798	0	0	0	0
799	0	0	0	0
800	0	0	0	0
801	0	0	0	0
802	0	0	0	0
803	0	0	0	0
804	0	0	0	1
805	0	0	0	0
806	0	0	0	0
807	0	0	0	0
808	0	0	0	0
809	0	1	0	0
810	0	0	0	1
811	0	0	0	0
812	0	0	0	0
813	0	0	0	0
814	0	0	0	0
815	0	0	0	0
816	0	0	0	0
817	0	0	0	0
818	0	0	0	0
819	0	0	0	0
820	0	0	0	0
821	0	0	0	0
822	0	0	0	0
823	0	0	0	0
824	0	0	0	0
825	0	0	0	0
826	0	0	0	0
827	0	0	0	0
828	0	0	0	0
829	0	0	0	0
830	0	0	1	0
831	0	0	0	0
832	0	0	0	0
833	0	0	0	0
834	0	0	0	0
835	0	0	0	0
836	0	0	0	0
837	0	0	0	0
838	0	0	0	0
839	0	0	0	0
840	0	0	0	0
841	0	0	0	0
842	0	0	0	0
843	0	0	0	0
844	0	0	0	0
845	0	0	0	0
846	0	0	0	0
847	0	0	0	0
848	0	0	0	1
849	0	0	0	0
850	0	0	0	0
851	0	0	0	0
852	0	0	0	1
853	0	0	0	1
854	0	0	0	0
855	0	0	0	0
856	0	0	0	0
857	0	0	0	0
858	0	0	0	1
859	0	0	0	0
860	0	0	0	1
861	0	0	0	0
862	0	0	0	1
863	0	0	0	0
864	0	0	0	0
865	0	0	0	0
866	0	0	0	0
867	0	0	0	0
868	0	0	0	1
869	0	0	0	0
870	0	0	0	0
871	0	0	0	0
872	0	0	0	0
873	0	0	0	0
874	0	0	0	0
875	0	0	0	0
876	0	1	0	1
877	0	0	0	0
878	0	0	0	0
879	0	0	0	0
880	0	0	0	0
881	0	0	0	0
882	0	0	0	0
883	0	0	0	0
884	0	0	0	0
885	0	0	0	0
886	0	0	0	0
887	0	0	0	0
888	0	0	0	0
889	0	0	0	0
890	0	1	0	1
891	0	0	0	0
892	0	0	0	0
893	0	0	0	1
894	0	0	0	0
895	0	0	0	0
896	0	1	0	0
897	0	0	0	0
898	0	0	0	0
899	0	0	0	0
900	0	0	0	1
901	0	1	0	1
902	0	0	0	0
903	0	0	0	0
904	0	0	0	0
905	0	1	0	0
906	0	0	0	0
907	0	0	0	0
908	0	0	0	0
909	0	0	0	1
910	0	0	0	0
911	0	0	0	1
912	0	0	0	0
913	0	0	0	0
914	0	0	0	1
915	0	0	0	0
916	1	1	0	1
917	0	0	0	0
918	0	0	0	0
919	0	0	0	0
920	0	0	0	0
921	0	0	0	0
922	0	0	0	0
923	0	0	0	0
924	0	0	0	0
925	0	0	0	0
926	0	0	0	0
927	0	0	0	0
928	0	0	0	0
929	0	1	0	0
930	0	0	0	0
931	0	0	0	0
932	0	0	0	1
933	0	0	0	0
934	0	0	0	0
935	0	0	0	0
936	0	0	0	0
937	0	0	0	0
938	0	0	0	0
939	0	0	0	0
940	0	0	0	0
941	0	0	0	1
942	0	0	0	0
943	0	0	0	0
944	0	0	0	0
945	0	0	0	0
946	0	0	0	0
947	0	0	0	0
948	0	0	0	0
949	0	0	0	0
950	0	0	0	0
951	0	0	0	0
952	0	0	0	1
953	0	0	0	0
954	0	0	0	0
955	0	0	0	0
956	0	1	0	1
957	0	0	0	0
958	0	0	0	0
959	0	0	0	1
960	0	0	0	1
961	0	0	0	1
962	0	0	0	0
963	0	0	0	0
964	0	0	0	1
965	0	0	0	1
966	0	0	0	1
967	0	0	0	0
968	0	0	0	0
969	0	0	0	0
970	0	0	0	0
971	0	0	0	0
972	0	0	0	0
973	0	0	0	0
974	0	1	1	1
975	0	0	0	0
976	0	0	0	0
977	0	0	0	0
978	0	0	0	0
979	0	0	0	0
980	0	0	0	0
981	0	0	0	0
982	0	0	0	0
983	0	0	0	1
984	0	0	0	0
985	0	0	0	1
986	0	0	0	0
987	0	0	0	0
988	0	0	0	0
989	0	0	0	0
990	0	0	0	0
991	0	0	0	0
992	0	0	0	0
993	0	0	0	0
994	0	0	0	0
995	0	0	0	0
996	0	0	0	0
997	0	1	0	1
998	1	0	0	1
999	0	0	0	1
1000	0	0	0	0
1001	0	0	0	0
1002	0	0	0	0
1003	0	0	0	0
1004	0	0	0	0
1005	0	0	0	1
1006	0	0	0	1
1007	0	0	0	0
1008	0	0	0	0
1009	0	0	0	0
1010	0	0	0	0
1011	0	1	0	1
1012	0	1	0	0
1013	0	0	0	0
1014	0	0	0	0
1015	0	0	1	0
1016	0	0	0	0
1017	0	0	0	0
1018	0	0	0	0
1019	0	0	0	0
1020	0	1	0	0
1021	0	0	0	0
1022	0	0	0	0
1023	0	0	0	0
1024	0	0	0	0
1025	0	0	0	0
1026	0	0	0	0
1027	0	0	0	0
1028	0	0	0	1
1029	0	0	0	1
1030	0	0	0	0
1031	0	0	0	0
1032	0	0	0	0
1033	0	0	0	1
1034	0	0	0	0
1035	0	0	0	0
1036	0	0	0	1
1037	0	0	0	0
1038	0	0	0	0
1039	0	0	0	1
1040	0	1	0	0
1041	0	0	0	0
1042	0	0	0	0
1043	0	0	0	0
1044	0	0	0	0
1045	0	0	0	0
1046	0	0	0	0
1047	0	0	1	0
1048	0	0	0	0
1049	0	0	0	0
1050	0	0	0	1
1051	0	1	0	0
1052	0	0	0	1
1053	0	0	0	0
1054	0	0	0	0
1055	0	0	0	0
1056	0	0	0	0
1057	0	0	0	0
1058	0	1	0	0
1059	0	0	0	0
1060	0	0	0	0
1061	0	0	0	0
1062	0	0	0	0
1063	0	1	0	0
1064	0	0	0	0
1065	0	0	0	0
1066	0	0	0	0
1067	0	0	0	0
1068	0	0	0	0
1069	0	0	0	0
1070	0	0	0	0
1071	0	0	0	0
1072	0	0	0	0
1073	0	0	0	0
1074	0	0	0	0
1075	0	0	0	0
1076	0	0	0	0
1077	0	0	0	0
1078	0	0	0	0
1079	0	0	0	0
1080	0	0	0	0
1081	0	0	0	1
1082	0	1	0	0
1083	0	0	0	0
1084	0	0	0	0
1085	0	0	0	0
1086	0	0	0	0
1087	0	0	0	0
1088	0	0	0	1
1089	0	0	0	0
1090	0	0	0	0
1091	0	0	0	0
1092	0	0	0	0
1093	0	0	0	1
1094	0	0	0	0
1095	0	0	0	0
1096	0	0	0	0
1097	0	0	0	0
1098	0	0	0	0
1099	0	0	0	0
1100	0	0	0	0
1101	0	0	0	0
1102	0	0	0	0
1103	0	0	0	1
1104	0	0	0	0
1105	0	0	0	0
1106	0	0	0	0
1107	0	0	0	0
1108	0	0	0	0
1109	0	0	0	0
1110	0	0	0	0
1111	0	0	0	0
1112	0	0	0	0
1113	0	0	0	0
1114	0	0	0	0
1115	0	0	0	0
1116	0	0	0	0
1117	0	0	0	0
1118	0	0	0	0
1119	0	0	0	0
1120	0	0	0	0
1121	0	0	0	0
1122	0	0	0	1
1123	0	0	0	0
1124	0	0	0	0
1125	0	0	0	0
1126	0	0	0	0
1127	0	0	0	0
1128	0	0	0	0
1129	0	0	0	0
1130	0	0	0	0
1131	0	1	0	0
1132	0	0	0	0
1133	0	0	0	1
1134	0	0	0	0
1135	0	0	0	0
1136	0	0	0	0
1137	0	0	0	0
1138	0	0	0	0
1139	0	0	1	1
1140	0	0	0	0
1141	0	0	0	0
1142	0	0	0	0
1143	0	0	0	0
1144	0	1	0	1
1145	0	0	0	0
1146	0	0	0	0
1147	0	0	0	0
1148	0	0	0	0
1149	0	0	0	0
1150	0	0	0	0
1151	0	0	0	0
1152	0	0	0	0
1153	0	0	0	0
1154	0	0	0	0
1155	0	0	0	0
1156	0	0	0	0
1157	0	0	0	0
1158	0	0	0	0
1159	0	0	0	0
1160	0	0	0	0
1161	0	0	0	0
1162	0	0	0	0
1163	0	0	0	0
1164	0	0	0	0
1165	0	0	0	0
1166	0	0	0	0
1167	0	0	0	0
1168	0	0	0	1
1169	1	1	0	1
1170	0	0	0	0
1171	0	0	0	0
1172	0	0	0	0
1173	0	0	0	0
1174	0	0	0	0
1175	0	0	0	0
1176	0	0	0	0
1177	0	0	0	0
1178	0	0	0	0
1179	0	0	0	0
1180	0	0	0	0
1181	0	0	0	0
1182	0	0	0	0
1183	0	0	0	1
1184	0	0	0	0
1185	0	0	0	0
1186	0	0	0	0
1187	0	0	0	0
1188	0	0	0	0
1189	0	0	0	0
1190	0	0	0	0
1191	0	0	0	0
1192	0	0	0	0
1193	0	0	0	0
1194	0	0	0	0
1195	0	0	0	0
1196	0	0	0	0
1197	0	0	0	0
1198	0	0	0	0
1199	0	0	0	0
1200	0	0	0	0
1201	0	0	0	0
1202	0	0	0	0
1203	0	0	0	0
1204	0	0	0	0
1205	0	0	0	0
1206	0	0	0	0
1207	0	0	0	0
1208	0	0	0	0
1209	0	0	0	0
1210	0	0	0	1
1211	0	0	0	0
1212	0	1	0	0
1213	0	0	0	0
1214	0	0	0	0
1215	0	0	0	0
1216	0	0	0	0
1217	0	0	0	0
1218	0	0	0	0
1219	0	0	0	0
1220	0	0	0	0
1221	0	0	0	0
1222	0	0	0	0
1223	1	0	0	1
1224	0	0	0	0
1225	0	0	0	0
1226	0	0	0	0
1227	0	0	0	0
1228	0	0	0	1
1229	0	0	0	0
1230	0	0	0	0
1231	0	0	0	0
1232	0	0	0	0
1233	0	0	0	0
1234	0	0	0	0
1235	0	0	0	0
1236	0	0	0	0
1237	0	0	0	0
1238	0	0	0	0
1239	0	0	0	0
1240	0	0	0	0
1241	0	0	0	0
1242	0	0	0	0
1243	0	0	0	0
1244	0	0	0	0
1245	0	0	0	0
1246	0	0	0	0
1247	0	0	0	0
1248	0	0	0	0
1249	0	0	0	0
1250	0	0	0	0
1251	0	0	0	0
1252	0	0	0	0
1253	0	0	0	0
1254	0	0	0	0
1255	0	0	0	0
1256	0	0	0	0
1257	0	0	0	0
1258	0	0	0	0
1259	0	0	0	0
1260	0	0	0	0
1261	0	0	0	0
1262	0	0	0	0
1263	0	0	0	0
1264	0	0	0	0
1265	0	0	0	0
1266	0	0	0	0
1267	0	0	0	1
1268	0	0	0	0
1269	0	0	0	0
1270	0	0	0	0
1271	0	0	0	0
1272	0	0	0	0
1273	0	0	0	1
1274	0	0	0	0
1275	0	0	0	0
1276	0	0	0	0
1277	0	0	0	0
1278	0	0	0	0
1279	0	0	0	0
1280	0	0	0	0
1281	0	0	0	0
1282	0	0	0	0
1283	0	0	0	0
1284	0	0	0	0
1285	0	0	0	0
1286	0	0	0	0
1287	0	0	0	0
1288	0	0	0	0
1289	0	0	0	0
1290	0	0	0	1
1291	0	0	0	0
1292	0	0	0	0
1293	0	0	0	0
1294	0	0	0	0
1295	0	0	0	0
1296	0	0	0	0
1297	0	0	0	0
1298	0	0	0	0
1299	0	0	0	0
1300	0	0	0	0
1301	0	0	0	0
1302	0	0	0	0
1303	0	0	0	0
1304	0	1	0	0
1305	0	0	0	0
1306	0	0	0	0
1307	0	0	0	0
1308	0	0	0	0
1309	0	0	0	1
1310	0	0	0	0
1311	0	0	0	0
1312	0	0	0	0
1313	0	0	0	0
1314	0	0	0	0
1315	0	0	0	0
1316	0	0	0	0
1317	0	0	0	0
1318	0	0	0	0
1319	0	0	0	0
1320	0	0	0	0
1321	0	0	0	0
1322	0	0	0	0
1323	0	0	0	0
1324	0	0	0	0
1325	0	0	0	0
1326	0	0	0	0
1327	0	0	0	0
1328	0	0	0	0
1329	0	0	0	0
1330	0	0	0	0
1331	0	0	0	0
1332	0	0	0	0
1333	0	0	0	0
1334	0	0	0	0
1335	0	0	0	0
1336	0	0	0	0
1337	0	0	0	0
1338	0	0	0	0
1339	0	0	0	0
1340	0	0	0	0
1341	0	0	0	0
1342	0	0	0	0
1343	0	0	0	0
1344	0	0	0	0
1345	0	0	0	1
1346	0	0	0	0
1347	0	0	0	0
1348	0	0	0	0
1349	0	0	0	0
1350	0	0	0	0
1351	0	0	0	0
1352	0	0	0	0
1353	0	0	0	0
1354	0	0	0	1
1355	0	0	0	0
1356	0	0	0	0
1357	0	0	0	0
1358	0	0	0	0
1359	0	0	0	0
1360	0	1	0	0
1361	0	1	0	0
1362	0	0	0	0
1363	0	0	0	0
1364	0	0	0	0
1365	0	0	0	0
1366	0	0	0	0
1367	0	0	0	0
1368	0	0	0	0
1369	0	0	0	0
1370	0	0	0	0
1371	0	0	0	0
1372	0	1	0	0
1373	0	0	0	0
1374	0	0	0	1
1375	0	0	0	0
1376	0	1	0	1
1377	0	0	0	0
1378	0	0	0	0
1379	0	0	0	0
1380	0	0	0	0
1381	0	0	0	0
1382	0	0	0	0
1383	0	0	0	0
1384	0	0	0	0
1385	0	0	0	0
1386	0	0	0	0
1387	0	0	0	0
1388	0	0	0	0
1389	0	0	0	0
1390	0	0	0	0
1391	0	0	0	0
1392	0	0	0	0
1393	0	0	0	0
1394	0	0	0	0
1395	0	0	0	0
1396	0	0	0	0
1397	0	0	0	0
1398	0	0	0	0
1399	0	0	0	0
1400	0	0	0	0
1401	0	1	0	0
1402	0	0	0	0
1403	0	0	0	0
1404	0	0	0	0
1405	0	0	0	0
1406	0	0	0	0
1407	0	0	0	0
1408	0	0	0	0
1409	0	0	0	0
1410	0	0	0	0
1411	0	0	0	0
1412	0	0	0	0
1413	0	0	0	0
1414	0	0	0	0
1415	0	0	0	0
1416	0	0	0	0
1417	0	0	0	0
1418	0	0	0	0
1419	0	0	0	1
1420	0	0	0	0
1421	0	0	0	0
1422	0	0	0	0
1423	0	0	0	0
1424	0	0	1	0
1425	0	1	0	0
1426	0	0	0	0
1427	0	0	0	0
1428	0	0	0	0
1429	0	0	0	0
1430	0	0	0	0
1431	0	0	0	0
1432	0	0	0	0
1433	0	0	0	0
1434	0	0	0	0
1435	0	0	0	0
1436	0	0	0	0
1437	0	0	0	0
1438	0	0	0	0
1439	0	0	0	0
1440	0	0	0	0
1441	0	0	0	0
1442	0	0	0	0
1443	0	0	0	0
1444	0	0	0	0
1445	0	0	0	0
1446	0	0	0	1
1447	0	1	0	1
1448	0	0	0	0
1449	0	0	0	0
1450	0	0	0	0
1451	0	0	0	0
1452	0	0	0	0
1453	0	0	0	0
1454	0	0	0	0
1455	0	0	0	0
1456	0	0	0	0
1457	0	0	0	1
1458	0	0	0	0
1459	0	0	0	0
1460	0	0	0	0
1461	0	0	0	0
1462	0	0	0	0
1463	0	0	0	0
1464	0	0	0	0
1465	0	0	0	0
1466	0	0	0	0
1467	0	0	0	1
1468	0	0	0	0
1469	0	0	0	0
1470	0	0	0	0
1471	0	0	0	0
1472	0	0	0	0
1473	0	0	0	0
1474	0	0	0	0
1475	0	0	0	1
1476	0	0	0	0
1477	0	0	0	0
1478	0	0	0	1
1479	0	0	0	1
1480	0	0	0	0
1481	0	0	0	0
1482	0	0	0	0
1483	0	0	0	0
1484	0	0	0	0
1485	0	0	0	0
1486	0	0	0	1
1487	0	0	0	1
1488	0	0	0	0
1489	0	0	0	0
1490	0	0	0	1
1491	0	1	0	0
1492	0	0	0	0
1493	0	0	0	1
1494	0	0	0	1
1495	0	0	0	0
1496	0	0	0	1
1497	0	0	0	0
1498	0	0	0	0
1499	0	0	0	0
1500	0	0	0	0
1501	0	0	0	0
1502	0	0	0	0
1503	0	0	0	0
1504	0	0	0	0
1505	0	0	0	0
1506	0	0	0	0
1507	0	0	0	1
1508	0	0	0	0
1509	0	0	0	0
1510	0	0	0	0
1511	0	1	0	1
1512	0	0	0	0
1513	0	0	0	0
1514	0	0	0	0
1515	0	0	0	0
1516	0	0	0	0
1517	0	0	0	1
1518	0	1	0	0
1519	0	0	0	0
1520	0	0	0	0
1521	0	0	0	0
1522	0	0	0	0
1523	0	0	0	0
1524	0	0	0	0
1525	0	0	0	1
1526	0	0	0	0
1527	0	0	0	0
1528	0	0	0	0
1529	0	0	0	0
1530	0	0	0	0
1531	0	0	0	0
1532	0	0	0	0
1533	0	0	0	0
1534	0	0	0	0
1535	0	0	0	0
1536	0	0	0	0
1537	0	0	0	0
1538	0	0	0	0
1539	0	0	0	0
1540	0	0	0	0
1541	0	0	0	0
1542	0	0	0	0
1543	0	0	0	0
1544	0	0	0	0
1545	0	0	0	0
1546	0	0	0	0
1547	0	0	0	0
1548	0	0	0	1
1549	0	0	0	0
1550	0	0	0	0
1551	0	0	0	0
1552	0	0	0	0
1553	0	0	0	0
1554	0	0	0	0
1555	0	0	0	0
1556	0	0	0	0
1557	0	0	0	0
1558	0	0	0	0
1559	0	0	0	0
1560	0	0	0	0
1561	0	0	0	0
1562	0	0	0	0
1563	0	0	0	0
1564	0	0	0	0
1565	0	0	0	0
1566	0	0	0	0
1567	0	0	0	0
1568	0	0	0	0
1569	0	0	0	0
1570	0	0	0	0
1571	0	0	0	0
1572	0	0	0	0
1573	0	0	0	0
1574	0	0	0	0
1575	0	0	0	0
1576	0	0	0	0
1577	0	0	0	0
1578	0	1	0	1
1579	0	0	0	0
1580	0	0	0	0
1581	0	0	0	0
1582	0	0	0	0
1583	0	0	0	0
1584	0	0	0	0
1585	0	0	0	0
1586	0	0	0	0
1587	0	0	0	0
1588	0	0	0	0
1589	0	0	0	0
1590	0	0	0	0
1591	0	0	0	0
1592	0	0	0	0
1593	0	0	0	0
1594	0	0	0	0
1595	0	0	0	0
1596	0	0	0	0
1597	0	0	0	0
1598	0	0	0	0
1599	0	0	0	0
1600	0	0	0	0
1601	0	0	0	0
1602	0	0	0	0
1603	0	0	0	0
1604	0	0	0	0
1605	0	0	0	0
1606	0	0	0	0
1607	0	0	0	0
1608	0	0	0	0
1609	0	0	0	0
1610	0	0	0	0
1611	0	0	0	0
1612	0	0	0	0
1613	0	0	0	0
1614	0	0	0	0
1615	0	0	0	0
1616	0	0	0	0
1617	0	0	0	1
1618	0	0	0	0
1619	0	0	0	0
1620	0	0	0	0
1621	0	0	0	0
1622	0	0	0	0
1623	0	0	0	0
1624	0	0	0	0
1625	0	0	0	0
1626	0	0	0	0
1627	0	0	0	0
1628	0	0	0	0
1629	0	0	0	0
1630	0	1	0	0
1631	0	0	0	0
1632	0	0	0	0
1633	0	0	0	0
1634	0	0	0	0
1635	0	0	0	0
1636	0	0	0	0
1637	0	0	0	0
1638	0	0	0	0
1639	0	0	0	0
1640	0	0	0	0
1641	0	0	0	0
1642	0	0	0	0
1643	0	0	0	1
1644	0	0	0	0
1645	0	0	0	1
1646	0	0	0	0
1647	0	0	0	1
1648	0	0	0	1
1649	0	1	0	0
1650	0	0	0	0
1651	0	1	0	1
1652	0	0	0	1
1653	0	0	0	1
1654	0	0	0	1
1655	0	0	0	0
1656	0	0	0	0
1657	0	0	0	0
1658	0	0	0	0
1659	1	0	0	1
1660	0	0	0	1
1661	0	0	0	0
1662	0	0	1	0
1663	0	0	0	0
1664	0	0	0	0
1665	0	0	0	1
1666	0	0	0	0
1667	0	0	0	0
1668	0	0	0	0
1669	0	0	0	0
1670	0	0	0	0
1671	0	0	0	1
1672	0	0	0	1
1673	0	0	0	0
1674	0	0	0	0
1675	0	0	0	0
1676	0	0	0	0
1677	0	0	0	0
1678	0	0	0	1
1679	0	0	0	0
1680	0	1	0	0
1681	0	0	0	0
1682	0	0	0	0
1683	0	0	0	0
1684	0	0	0	0
1685	0	0	0	0
1686	0	0	0	1
1687	0	0	0	1
1688	0	0	0	0
1689	0	0	0	1
1690	0	0	0	0
1691	0	0	0	0
1692	0	0	0	0
1693	0	0	0	0
1694	0	0	0	0
1695	0	0	0	0
1696	0	0	0	0
1697	0	0	0	0
1698	0	0	0	0
1699	0	0	0	0
1700	0	0	0	0
1701	0	0	0	0
1702	0	0	0	0
1703	0	0	0	0
1704	0	0	0	0
1705	0	0	0	0
1706	0	0	0	0
1707	0	0	0	0
1708	0	0	0	0
1709	0	0	0	0
1710	0	0	0	0
1711	0	0	0	0
1712	0	0	0	1
1713	0	0	0	0
1714	0	0	0	1
1715	0	1	0	1
1716	0	0	0	0
1717	0	0	0	0
1718	0	0	0	0
1719	0	0	0	0
1720	0	0	0	0
1721	0	0	0	0
1722	0	0	0	1
1723	0	0	0	1
1724	0	0	0	0
1725	0	0	0	0
1726	0	0	0	0
1727	0	0	0	0
1728	0	0	0	0
1729	0	0	0	0
1730	0	0	0	0
1731	0	0	0	1
1732	0	0	0	1
1733	0	0	0	0
1734	0	0	0	0
1735	0	0	0	0
1736	0	0	0	0
1737	0	0	0	0
1738	0	0	0	0
1739	0	0	0	0
1740	0	0	0	1
1741	0	0	0	0
1742	0	0	0	0
1743	0	0	0	0
1744	0	1	0	1
1745	0	0	0	0
1746	0	0	0	1
1747	0	0	0	0
1748	0	0	0	1
1749	0	0	0	0
1750	0	0	0	0
1751	0	0	0	1
1752	0	0	0	0
1753	0	0	0	0
1754	0	0	0	0
1755	0	0	0	0
1756	0	0	0	0
1757	0	0	0	0
1758	0	0	0	0
1759	0	0	0	0
1760	0	0	0	0
1761	0	0	0	0
1762	0	0	0	0
1763	0	0	0	0
1764	0	0	0	0
1765	0	0	0	0
1766	0	0	0	0
1767	0	0	0	0
1768	0	0	0	0
1769	0	0	0	0
1770	0	0	0	0
1771	0	0	0	0
1772	0	0	0	0
1773	0	0	0	1
1774	0	0	0	1
1775	0	0	0	0
1776	0	0	0	0
1777	0	1	0	0
1778	0	0	0	0
1779	0	0	0	0
1780	0	0	0	0
1781	0	0	1	1
1782	0	0	0	1
1783	0	0	0	0
1784	0	0	0	1
1785	0	0	0	0
1786	0	0	0	0
1787	0	0	0	1
1788	0	0	0	0
1789	0	0	0	0
1790	0	0	0	0
1791	0	0	0	0
1792	0	0	0	0
1793	0	0	0	0
1794	0	0	0	0
1795	0	0	0	0
1796	0	0	0	1
1797	0	0	0	0
1798	0	0	0	0
1799	0	0	0	0
1800	0	0	0	0
1801	0	0	0	1
1802	0	0	0	0
1803	0	0	0	0
1804	0	0	0	0
1805	0	0	0	0
1806	0	0	0	0
1807	0	0	0	0
1808	0	0	0	1
1809	0	0	0	0
1810	0	0	0	0
1811	0	0	0	0
1812	0	0	1	1
1813	0	0	0	0
1814	0	0	0	0
1815	0	0	0	0
1816	0	0	0	0
1817	0	0	0	0
1818	0	0	0	0
1819	0	0	0	0
1820	0	0	0	0
1821	0	0	0	0
1822	0	0	0	0
1823	0	0	0	0
1824	0	0	0	0
1825	0	0	0	0
1826	0	0	0	0
1827	0	0	0	0
1828	0	0	0	0
1829	0	0	0	0
1830	0	0	0	0
1831	0	0	0	0
1832	0	0	0	0
1833	0	1	0	1
1834	0	0	0	0
1835	0	0	0	0
1836	0	0	0	0
1837	0	0	0	0
1838	0	0	0	0
1839	0	0	0	0
1840	0	0	0	0
1841	0	0	0	0
1842	0	0	0	0
1843	0	1	0	0
1844	0	0	0	0
1845	0	0	0	1
1846	0	0	0	0
1847	0	0	0	0
1848	0	0	0	0
1849	0	0	0	0
1850	0	0	0	0
1851	0	0	0	1
1852	0	0	0	0
1853	0	0	0	0
1854	0	0	0	0
1855	0	0	0	0
1856	0	0	0	0
1857	0	0	0	0
1858	0	0	0	0
1859	0	0	0	0
1860	0	0	0	0
1861	0	0	0	0
1862	0	0	0	0
1863	0	0	0	0
1864	0	0	0	0
1865	0	0	0	0
1866	0	0	0	0
1867	0	0	0	0
1868	0	0	0	0
1869	0	0	0	1
1870	0	1	0	1
1871	0	0	0	0
1872	0	0	0	0
1873	0	0	0	0
1874	0	0	0	1
1875	0	0	0	0
1876	0	0	0	0
1877	0	0	0	0
1878	0	1	1	1
1879	0	0	0	1
1880	0	0	0	0
1881	0	0	0	0
1882	0	0	0	0
1883	0	0	0	0
1884	0	0	0	0
1885	0	0	0	0
1886	0	0	0	0
1887	0	0	0	0
1888	0	0	0	0
1889	0	0	0	0
1890	0	0	0	0
1891	0	0	0	0
1892	0	0	0	0
1893	0	0	0	0
1894	0	1	0	0
1895	0	0	0	0
1896	0	0	0	0
1897	0	0	0	0
1898	0	0	0	1
1899	0	0	0	0
1900	0	0	0	0
1901	0	0	0	0
1902	0	0	0	0
1903	0	0	0	0
1904	0	0	1	1
1905	0	0	0	1
1906	0	0	0	0
1907	0	0	0	0
1908	0	0	0	1
1909	0	0	0	0
1910	0	0	0	0
1911	0	0	0	0
1912	0	0	0	1
1913	0	0	0	0
1914	0	0	0	0
1915	0	0	0	0
1916	0	0	0	0
1917	0	0	0	0
1918	0	0	0	0
1919	0	0	0	0
1920	0	0	0	0
1921	0	0	0	0
1922	0	0	0	0
1923	0	0	0	0
1924	0	0	0	0
1925	0	0	0	0
1926	0	0	0	0
1927	0	0	0	0
1928	0	0	0	0
1929	0	0	0	0
1930	0	0	0	0
1931	0	0	0	0
1932	0	0	0	0
1933	0	0	0	1
1934	1	0	0	0
1935	0	0	0	1
1936	0	0	0	0
1937	0	0	0	1
1938	0	0	0	0
1939	0	0	0	1
1940	0	0	0	0
1941	0	0	0	0
1942	0	0	0	0
1943	0	0	0	1
1944	0	0	0	1
1945	0	0	0	0
1946	0	0	0	0
1947	0	0	0	0
1948	0	0	0	1
1949	0	0	0	0
1950	0	1	0	1
1951	1	0	0	0
1952	0	0	0	0
1953	0	0	0	0
1954	0	0	0	1
1955	0	0	0	1
1956	0	0	0	1
1957	0	0	0	0
1958	0	0	0	0
1959	0	0	0	0
1960	0	0	0	0
1961	0	0	0	0
1962	0	0	0	0
1963	0	0	0	0
1964	0	0	0	0
1965	0	0	0	0
1966	0	0	0	1
1967	0	0	0	0
1968	0	0	0	1
1969	0	0	0	0
1970	0	0	0	0
1971	0	0	0	0
1972	0	0	0	0
1973	0	0	0	1
1974	0	0	0	0
1975	0	0	0	0
1976	0	0	0	0
1977	0	0	0	0
1978	0	0	0	0
1979	0	0	0	0
1980	0	0	0	0
1981	0	1	0	0
1982	0	0	0	0
1983	0	0	0	0
1984	0	0	0	0
1985	0	0	0	0
1986	0	0	0	0
1987	0	0	0	0
1988	0	0	0	0
1989	0	0	0	0
1990	0	0	1	0
1991	0	0	0	1
1992	0	0	0	0
1993	0	0	0	0
1994	0	0	0	0
1995	0	0	0	0
1996	0	0	0	0
1997	0	0	0	0
1998	0	0	0	0
1999	0	0	0	0
[truncated: 19,588 more rows]
